# Supplementary material for: Harnessing the tissue and plasma lncRNA-peptidome to discover peptide-based cancer biomarkers
Source: Sci Rep. 2019 Aug 23;9:12322. doi: 10.1038/s41598-019-48774-1 (PMC6707329; doi:10.1038/s41598-019-48774-1)
Supplement: Supplementary file 2 — Table S1 [file 41598_2019_48774_MOESM2_ESM.xlsx]

## Sheet: Sheet1
Table S1: Descritpion of datasets
Specimen type	Number of RAW files	PRIDE project ID	PubMed ID	Reference
14 tissues	972	PXD000561	PMID: 24870542	Kim et al., 2014
11 cell lines	198	PXD002395	PMID: 22278370	Geiger et al., 2012
Colon cancer tissue	920	PXD002080	PMID: 25043054	Zhang et al., 2014
Normal Colon epithelium tissues	300	PXD001006	N/A	Clinical Proteomic Tumor Analysis Consortium
Cancer and tumor-freetissue prostate tissues	36	PXD004132	PMID: 26651926	Iglesias-Gato et al., 2016
Plasma (Healthy and Prostate cancer)	4	PXD001194	PMID: 25624350	Harel et al., 2015
