# Supplementary material for: Harnessing the tissue and plasma lncRNA-peptidome to discover peptide-based cancer biomarkers
Source: Sci Rep. 2019 Aug 23;9:12322. doi: 10.1038/s41598-019-48774-1 (PMC6707329; doi:10.1038/s41598-019-48774-1)
Supplement: Supplementary file 3 — Table S2 [file 41598_2019_48774_MOESM3_ESM.xlsx]

## Sheet: Sheet 1
Table S2: Detailed annotations of lncRNA transcripts with coding potential in human tissues
chr	start	end	gene_id	gene_name	gene_type	LNCipedia_id	Tissue
chr1	714150	745440	ENSG00000237491.4	RP11-206L10.9	lincRNA	lnc-SAMD11-7	Frontal.cortex
chr1	1252961	1254069	ENSG00000240731.1	RP5-890O3.9	sense_intronic	lnc-ACAP3-1	Heart
chr1	2072523	2076718	ENSG00000271806.1	RP5-892K4.1	antisense	lnc-FAAP20-3	Frontal.cortex
chr1	2113233	2115828	ENSG00000182873.4	RP11-181G12.2	antisense	PRKCZ-AS1	Prostate
chr1	3652548	3663900	ENSG00000227372.6	TP73-AS1	antisense	lnc-LRRC47-78	n.def.
chr1	6453615	6454451	ENSG00000271746.1	RP1-202O8.3	antisense	lnc-ESPN-5	Liver
chr1	10699298	10714390	ENSG00000272078.1	RP4-734G22.3	antisense	NA	Lung
chr1	15729475	15735929	ENSG00000228140.1	RP3-467K16.4	lincRNA	lnc-CASP9-1	Colon;Prostate
chr1	16160560	16174642	ENSG00000179743.2	RP11-169K16.9	antisense	lnc-UQCRHL-1	n.def.
chr1	18392151	18400906	ENSG00000261781.1	RP11-174G17.2	lincRNA	LINC01654	Urinary.Bladder
chr1	20738797	20739746	ENSG00000226487.1	RP4-749H3.2	lincRNA	lnc-CAMK2N1-1	Ovary;Spinal.Cord
chr1	27018623	27020622	ENSG00000260063.1	RP5-968P14.2	antisense	lnc-GPN2-2	Pancreas;Spinal.Cord
chr1	28566020	28567964	ENSG00000270605.1	RP5-1092A3.4	antisense	lnc-DNAJC8-1	Colon
chr1	28905050	28909495	ENSG00000197989.9	SNHG12	antisense	SNHG12	Esophagus
chr1	29550445	29551328	ENSG00000237934.1	RP11-467D18.2	antisense	lnc-PTPRU-1	Prostate
chr1	31971841	31974167	ENSG00000228682.2	RP11-439L8.3	lincRNA	LINC01226	n.def.
chr1	43424720	43449029	ENSG00000227533.1	SLC2A1-AS1	lincRNA	SLC2A1-AS1	n.def.
chr1	47897805	47900313	ENSG00000237424.1	FOXD2-AS1	antisense	FOXD2-AS1	Liver
chr1	50639978	50641540	ENSG00000237337.1	RP11-567C20.2	antisense	lnc-AGBL4-1	Frontal.cortex;Lung
chr1	59486059	59510286	ENSG00000230812.1	RP4-794H19.4	lincRNA	LINC01358	Adrenal.gland;Prostate
chr1	65437908	65468159	ENSG00000226891.2	RP11-182I10.3	lincRNA	LINC01359	Kidney;Spinal.Cord
chr1	68962359	69004310	ENSG00000234264.1	RP4-694A7.4	antisense	DEPDC1-AS1	Prostate
chr1	84041459	84326706	ENSG00000233008.1	RP11-475O6.1	lincRNA	LINC01725	Testis
chr1	91248543	91317207	ENSG00000233593.2	RP4-665J23.1	lincRNA	lnc-ZNF644-1	Heart
chr1	95940293	95944912	ENSG00000233907.1	RP4-617C6.1	lincRNA	LINC01761	Heart
chr1	98399030	98407302	ENSG00000269998.1	RP11-272L13.3	lincRNA	MIR137HG	n.def.
chr1	111860222	111866603	ENSG00000229283.1	RP5-1125M8.2	antisense	lnc-OVGP1-2	Ovary;Testis;Urinary.Bladder
chr1	114749049	114804900	ENSG00000232895.2	RP4-543J13.1	lincRNA	lnc-SYT6-3	Esophagus
chr1	119683019	119818596	ENSG00000231365.1	RP11-418J17.1	antisense	lnc-HAO2-2	Esophagus;Kidney
chr1	120451878	120453236	ENSG00000261662.1	RP5-1042I8.7	sense_overlapping	lnc-NOTCH2-1	Adrenal.gland;Heart
chr1	143687097	143720401	ENSG00000231734.4	RP6-206I17.2	lincRNA	lnc-NUDT4B-1	Adrenal.gland;Colon;Frontal.cortex;Ovary;Prostate;Spinal.Cord;Testis;Urinary.Bladder
chr1	145096220	145116922	ENSG00000223380.3	SEC22B	lincRNA	lnc-NBPF14-1	ALL
chr1	146644350	146683136	ENSG00000237188.3	RP11-337C18.8	antisense	lnc-CHD1L-5	Colon
chr1	149239531	149265510	ENSG00000223779.4	RP11-403I13.4	lincRNA	lnc-PPIAL4F-4	Colon;Frontal.cortex;Prostate
chr1	151967007	152015250	ENSG00000229021.2	NBPF18P	antisense	lnc-OAZ3-3	Colon;Lung
chr1	152140601	152339163	ENSG00000237975.2	FLG-AS1	antisense	FLG-AS1	n.def.
chr1	153598808	153606816	ENSG00000271853.1	RP1-178F15.5	processed_transcript	lnc-S100A13-2	Adrenal.gland;Colon;Frontal.cortex;Heart;Kidney;Ovary;Pancreas;Prostate;Spinal.Cord;Testis;Urinary.Bladder
chr1	156358018	156365401	ENSG00000237390.1	RP11-139I14.2	lincRNA	lnc-RHBG-1	Adrenal.gland;Spinal.Cord
chr1	156416204	156426369	ENSG00000236947.1	RP11-98G7.1	lincRNA	lnc-C1orf61-2	Heart;Testis;Urinary.Bladder
chr1	156657487	156661789	ENSG00000237588.2	RP11-66D17.3	lincRNA	lnc-CRABP2-2	Adrenal.gland;Esophagus;Kidney;Liver;Lung;Spinal.Cord;Testis;Urinary.Bladder
chr1	158444244	158464676	ENSG00000236656.1	RP11-144L1.4	antisense	lnc-OR10K2-1	Adrenal.gland
chr1	159436111	159453166	ENSG00000224943.1	RP11-180D21.3	lincRNA	lnc-OR10J1-1	Liver
chr1	159931008	159948851	ENSG00000224259.1	RP11-48O20.4	lincRNA	LINC01133	Colon;Heart;Testis;Urinary.Bladder
chr1	160032278	160049611	ENSG00000225279.1	RP11-536C5.2	antisense	lnc-KCNJ9-1	Frontal.cortex
chr1	160231534	160232568	ENSG00000228606.1	RP11-574F21.2	antisense	lnc-PEA15-1	Spinal.Cord
chr1	161337812	161341754	ENSG00000235477.2	RP11-122G18.5	lincRNA	lnc-PCP4L1-46	Liver;Prostate;Urinary.Bladder
chr1	167789644	167790462	ENSG00000232194.1	RP1-313L4.3	antisense	lnc-MPZL1-1	Adrenal.gland;Testis;Urinary.Bladder
chr1	177897923	178007142	ENSG00000254154.4	RP4-798P15.3	processed_transcript	lnc-SEC16B-2	Liver
chr1	179798744	179805259	ENSG00000231966.1	RP11-12M5.4	lincRNA	lnc-TOR1AIP2-1	n.def.
chr1	180918835	180924023	ENSG00000232586.1	RP11-46A10.4	antisense	KIAA1614-AS1	Liver
chr1	181781840	181782396	ENSG00000272880.1	RP11-33M22.2	lincRNA	lnc-CACNA1E-3	Prostate
chr1	183107537	183110417	ENSG00000224468.3	RP11-181K3.4	antisense	LAMC1-AS1	Prostate
chr1	184354887	184355838	ENSG00000271387.1	RP11-382D12.2	lincRNA	lnc-EDEM3-6	Adrenal.gland;Ovary;Testis;Urinary.Bladder
chr1	190594020	190770788	ENSG00000231175.1	RP11-463J7.2	lincRNA	LINC01720	Heart;Pancreas;Urinary.Bladder
chr1	192498709	192507232	ENSG00000236069.1	RP5-1011O1.3	lincRNA	lnc-RGS1-1	Adrenal.gland;Heart
chr1	201487831	201499602	ENSG00000223396.2	RPS10P7	lincRNA	lnc-NAV1-8	Colon;Lung;Prostate
chr1	201969222	201979481	ENSG00000234678.1	RP11-465N4.4	antisense	ELF3-AS1	Testis
chr1	202830882	202844369	ENSG00000234996.3	RP11-480I12.7	lincRNA	lnc-TMEM183A-5	Colon;Prostate
chr1	211849104	211863445	ENSG00000231057.3	RP11-122M14.1	antisense	lnc-TRAF5-6	Adrenal.gland;Ovary
chr1	212731175	212733073	ENSG00000260805.1	RP11-61J19.4	lincRNA	lnc-ATF3-1	Prostate;Testis
chr1	221503422	221509638	ENSG00000234754.1	RP11-421L10.1	lincRNA	lnc-DUSP10-5	Frontal.cortex;Liver
chr1	222763167	222766374	ENSG00000225265.1	RP11-378J18.3	antisense	TAF1A-AS1	Heart
chr1	232310678	232315859	ENSG00000236372.1	RP5-865N13.1	lincRNA	lnc-SIPA1L2-2	Ovary
chr1	238648745	238701605	ENSG00000231877.1	RP11-177F15.1	lincRNA	lnc-RYR2-3	Lung
chr1	240078739	240080255	ENSG00000231979.1	RP11-35L17.3	lincRNA	lnc-GREM2-4	Spinal.Cord
chr1	240751822	240754048	ENSG00000231440.1	RP11-467I20.6	sense_intronic	lnc-RGS7-2	Colon;Prostate
chr1	245837034	245839780	ENSG00000231612.1	RP11-522M21.3	antisense	lnc-SMYD3-2	Adrenal.gland;Spinal.Cord
chr10	1568832	1599179	ENSG00000205696.4	ADARB2-AS1	antisense	ADARB2-AS1	Spinal.Cord
chr10	3183824	3210164	ENSG00000237399.3	PITRM1-AS1	processed_transcript	lnc-PFKP-42	Liver
chr10	3793259	3805418	ENSG00000229672.2	RP11-184A2.3	antisense	lnc-PFKP-12	Esophagus
chr10	4692377	4720346	ENSG00000231298.2	LINC00704	lincRNA	MANCR	Colon;Frontal.cortex;Liver;Lung;Prostate
chr10	4697619	4704611	ENSG00000225269.2	LINC00705	lincRNA	LINC00705	Colon;Prostate
chr10	11358797	11361847	ENSG00000181800.5	CELF2-AS1	antisense	CELF2-AS1	Heart;Spinal.Cord
chr10	23632886	23634110	ENSG00000224215.1	RP11-371A19.2	antisense	NA	Esophagus
chr10	29698331	29776674	ENSG00000224597.5	PTCHD3P1	antisense	lnc-LYZL1-15	Heart
chr10	31120757	31122316	ENSG00000272914.1	RP11-330O11.3	sense_intronic	lnc-LYZL2-11	Kidney;Pancreas;Spinal.Cord
chr10	37598113	37635959	ENSG00000235687.4	LINC00993	lincRNA	lnc-ZNF33A-137	Frontal.cortex
chr10	44126330	44127012	ENSG00000237389.1	RP11-402L1.4	lincRNA	lnc-ZNF32-1	Prostate
chr10	44161116	44162453	ENSG00000228426.1	RP11-402L1.11	lincRNA	lnc-ZNF485-3	Frontal.cortex
chr10	45395062	45415668	ENSG00000234504.2	RP11-285G1.2	antisense	TMEM72-AS1	Colon;Frontal.cortex
chr10	48249334	48262214	ENSG00000270119.1	RP11-301J7.8	processed_transcript	lnc-ANXA8-1	Adrenal.gland;Colon;Esophagus;Frontal.cortex;Heart;Kidney;Liver;Ovary;Pancreas;Prostate;Spinal.Cord;Testis;Urinary.Bladder
chr10	66660894	66684276	ENSG00000224714.2	RP11-179K3.2	lincRNA	lnc-CTNNA3-1	Frontal.cortex;Prostate
chr10	75012549	75014107	ENSG00000227540.1	RP11-152N13.5	antisense	NA	Frontal.cortex;Kidney;Prostate
chr10	75880013	75880621	ENSG00000267957.1	RP11-178G16.4	lincRNA	lnc-AP3M1-4	Prostate
chr10	79114162	79136371	ENSG00000225652.1	RP11-619F23.2	antisense	KCNMA1-AS3	Frontal.cortex
chr10	81967466	81979413	ENSG00000237523.1	LINC00857	lincRNA	LINC00857	Adrenal.gland;Frontal.cortex
chr10	88509511	88516055	ENSG00000272631.1	RP11-359E3.4	antisense	lnc-MMRN2-2	n.def.
chr10	88963632	89102369	ENSG00000223482.3	NUTM2A-AS1	antisense	NUTM2A-AS1	ALL
chr10	97512963	97849995	ENSG00000226688.2	ENTPD1-AS1	antisense	ENTPD1-AS1	Liver
chr10	102936080	102953904	ENSG00000237579.2	RP11-324L3.1	lincRNA	LINC01514	n.def.
chr10	102989351	103029905	ENSG00000227128.3	LBX1-AS1	antisense	LBX1-AS1	Kidney
chr10	112670354	112672002	ENSG00000270589.1	RP11-348N5.7	antisense	lnc-SHOC2-3	Heart;Kidney;Ovary;Pancreas;Testis
chr10	114583249	114587485	ENSG00000260917.1	RP11-57H14.4	sense_overlapping	lnc-VTI1A-1	n.def.
chr10	116524547	116539662	ENSG00000228484.1	RP11-106M7.1	lincRNA	lnc-FAM160B1-1	Esophagus;Heart;Kidney
chr10	118918167	118928570	ENSG00000234474.2	RP11-501J20.2	lincRNA	MIR3663HG	Spinal.Cord
chr10	126392194	126402786	ENSG00000233334.2	RP11-464O2.2	antisense	FAM53B-AS1	n.def.
chr11	2425745	2429138	ENSG00000230483.1	AC124057.5	antisense	NA	Urinary.Bladder
chr11	2629558	2721224	ENSG00000269821.1	KCNQ1OT1	antisense	KCNQ1OT1	Adrenal.gland;Colon;Esophagus;Heart;Kidney;Ovary;Spinal.Cord;Testis;Urinary.Bladder
chr11	28724162	29085368	ENSG00000249867.1	RP11-115J23.1	lincRNA	lnc-METTL15-5	Lung
chr11	35600978	35606858	ENSG00000254669.1	RP5-945I17.2	lincRNA	lnc-PAMR1-1	Adrenal.gland;Testis
chr11	65190245	65213011	ENSG00000245532.4	NEAT1	lincRNA	NEAT1	n.def.
chr11	65265233	65273940	ENSG00000251562.3	MALAT1	lincRNA	MALAT1	Liver;Ovary;Pancreas;Spinal.Cord;Testis;Urinary.Bladder
chr11	72396120	72404853	ENSG00000256007.1	ARAP1-AS1	antisense	NA	Liver
chr11	72950020	72953380	ENSG00000260401.1	RP11-800A3.4	sense_overlapping	lnc-P2RY2-1	Prostate
chr11	75514476	75526451	ENSG00000255507.1	RP11-535A19.2	antisense	UVRAG-DT	Esophagus;Heart;Ovary;Spinal.Cord;Testis
chr11	76103240	76103949	ENSG00000271757.1	RP11-111M22.5	sense_intronic	lnc-EMSY-2	Adrenal.gland
chr11	78460295	78467525	ENSG00000254563.1	RP11-673F18.1	antisense	lnc-USP35-5	Pancreas
chr11	82896563	82898078	ENSG00000269939.1	RP11-727A23.11	lincRNA	PCF11-AS1	Lung;Prostate
chr11	92133357	92141342	ENSG00000254705.1	RP11-675M1.2	antisense	lnc-SLC36A4-2	n.def.
chr11	95431250	95433787	ENSG00000255605.1	RP11-644L4.1	lincRNA	lnc-CEP57-1	Heart
chr11	102323650	102332739	ENSG00000255337.1	RP11-315O6.1	antisense	lnc-BIRC2-9	Colon;Frontal.cortex;Liver;Lung;Prostate
chr11	102921416	102926528	ENSG00000260966.1	RP11-690D19.3	sense_overlapping	lnc-DCUN1D5-1	Heart
chr11	105956717	105972702	ENSG00000254433.1	RP11-677I18.3	antisense	lnc-KBTBD3-1	Frontal.cortex
chr11	111284967	111288911	ENSG00000255428.1	RP11-794P6.1	sense_intronic	lnc-BTG4-2	Frontal.cortex
chr11	111639392	111649074	ENSG00000254990.1	RP11-108O10.2	lincRNA	lnc-PPP2R1B-1	Ovary
chr11	119252488	119397374	ENSG00000245248.3	USP2-AS1	antisense	USP2-AS1	Frontal.cortex
chr11	126413842	126480843	ENSG00000257271.1	KIRREL3-AS1	antisense	KIRREL3-AS1	Colon;Prostate
chr11	126522747	126551999	ENSG00000254607.2	RP11-115C10.1	antisense	lnc-ST3GAL4-4	Heart
chr12	3980900	4019504	ENSG00000256862.1	RP11-664D1.1	antisense	lnc-PRMT8-2	Urinary.Bladder
chr12	11552315	11639612	ENSG00000255790.1	RP11-711K1.7	sense_intronic	lnc-PRB1-1	Liver
chr12	13153385	13193613	ENSG00000255621.1	RP11-377D9.3	lincRNA	lnc-FAM234B-2	Lung;Ovary;Prostate;Testis
chr12	16846734	16848911	ENSG00000255871.2	RP11-69C13.1	lincRNA	lnc-MGST1-1	Esophagus;Heart
chr12	52995251	53009089	ENSG00000257495.1	RP11-641A6.2	antisense	NA	n.def.
chr12	53553370	53554784	ENSG00000257808.1	RP11-1136G11.8	lincRNA	NA	Liver
chr12	53835525	53861312	ENSG00000257379.1	RP11-793H13.8	processed_transcript	NA	ALL
chr12	53907768	53911392	ENSG00000257550.1	RP11-793H13.3	antisense	NA	Frontal.cortex
chr12	58959743	59175529	ENSG00000257259.1	RP11-767I20.1	lincRNA	LINC02388	Frontal.cortex
chr12	65860600	66036152	ENSG00000250748.2	RP11-230G5.2	lincRNA	lnc-WIF1-6	Spinal.Cord
chr12	72647288	72668687	ENSG00000236333.3	TRHDE-AS1	processed_transcript	TRHDE-AS1	Kidney
chr12	93936239	93965544	ENSG00000246985.3	SOCS2-AS1	processed_transcript	SOCS2-AS1	Pancreas;Testis
chr12	109791888	109797293	ENSG00000256560.1	RP11-256L11.1	lincRNA	LINC01486	Frontal.cortex;Liver
chr12	110825268	110883353	ENSG00000258210.1	RP11-478C19.2	processed_transcript	lnc-ARPC3-2	ALL
chr12	116971227	116974323	ENSG00000196668.3	LINC00173	processed_transcript	lnc-MAP1LC3B2-28	Liver
chr12	122018697	122031409	ENSG00000256742.1	RP13-941N14.1	lincRNA	NA	Heart;Pancreas;Spinal.Cord
chr12	122501212	122506522	ENSG00000256546.1	AC156455.1	processed_transcript	lnc-MLXIP-12	Colon;Frontal.cortex;Prostate
chr12	124997768	124999359	ENSG00000214650.2	RP11-83B20.1	lincRNA	lnc-RFLNA-3	Adrenal.gland;Heart;Ovary;Testis
chr12	126468248	126470780	ENSG00000256276.1	RP5-916L7.2	lincRNA	lnc-TMEM132B-2	Liver
chr13	28710980	28712330	ENSG00000261485.1	PAN3-AS1	antisense	PAN3-AS1	Liver
chr13	30914407	30951282	ENSG00000238121.1	LINC00426	lincRNA	LINC00426	Prostate
chr13	33845516	33855471	ENSG00000236581.4	STARD13-AS	processed_transcript	STARD13-AS	Prostate
chr13	33907816	33909414	ENSG00000227911.3	RP11-141M1.1	lincRNA	LINC02344	Urinary.Bladder
chr13	44808254	44817328	ENSG00000230731.2	RP11-478K15.6	lincRNA	lnc-SMIM2-2	Frontal.cortex;Ovary;Spinal.Cord
chr13	45915480	45965872	ENSG00000170919.11	TPT1-AS1	antisense	TPT1-AS1	Heart
chr13	46626941	46687467	ENSG00000235903.3	CPB2-AS1	antisense	CPB2-AS1	Adrenal.gland;Frontal.cortex;Heart;Kidney;Liver;Lung;Ovary;Pancreas;Prostate;Spinal.Cord;Testis;Urinary.Bladder
chr13	48399465	48410091	ENSG00000228573.1	RP11-279N8.1	lincRNA	LINC00562	Esophagus;Heart
chr13	48504290	48506757	ENSG00000260388.1	LINC00562	lincRNA	LINC00562	Lung;Ovary;Urinary.Bladder
chr13	52026503	52126500	ENSG00000236778.3	INTS6-AS1	antisense	INTS6-AS1	Frontal.cortex;Liver
chr13	53063128	53073440	ENSG00000244471.1	RP11-78J21.4	lincRNA	lnc-CKAP2-1	Heart;Ovary
chr13	67551564	67559908	ENSG00000225263.1	PCDH9-AS3	antisense	PCDH9-AS3	Adrenal.gland;Kidney
chr13	76123909	76381256	ENSG00000261553.1	RP11-29G8.3	processed_transcript	NA	ALL
chr13	76178836	76210130	ENSG00000261105.1	RP11-173B14.5	antisense	LMO7-AS1	n.def.
chr13	76587159	76588637	ENSG00000224933.2	LINC01034	lincRNA	LINC01034	n.def.
chr13	77649649	77672677	ENSG00000236051.2	MYCBP2-AS1	antisense	NA	Prostate
chr13	78493824	79191463	ENSG00000234377.3	RNF219-AS1	antisense	RNF219-AS1	Lung;Prostate
chr13	79980444	79998463	ENSG00000227354.2	RBM26-AS1	antisense	RBM26-AS1	Adrenal.gland;Ovary;Pancreas;Urinary.Bladder
chr13	88079469	88323514	ENSG00000228824.2	MIR4500HG	lincRNA	MIR4500HG	Frontal.cortex
chr13	88453291	88456063	ENSG00000223404.3	LINC00397	lincRNA	LINC00397	Colon;Esophagus;Frontal.cortex;Heart;Liver;Lung;Ovary;Pancreas;Prostate;Testis;Urinary.Bladder
chr13	97600272	97601838	ENSG00000272329.1	RP11-65L19.4	lincRNA	lnc-HS6ST3-2	Adrenal.gland;Heart;Testis;Urinary.Bladder
chr13	100151981	100153306	ENSG00000203441.2	LINC00449	antisense	lnc-GPR183-47	Colon;Lung;Prostate
chr13	113782469	113783194	ENSG00000231882.1	F10-AS1	antisense	F10-AS1	n.def.
chr13	114005988	114016183	ENSG00000225083.1	GRTP1-AS1	antisense	GRTP1-AS1	Spinal.Cord
chr14	19854098	19925348	ENSG00000244306.5	CTD-2314B22.3	lincRNA	lnc-POTEG-14	n.def.
chr14	19889386	19904890	ENSG00000215394.4	BMS1P18	lincRNA	lnc-POTEM-21	Pancreas;Urinary.Bladder
chr14	19932012	19972292	ENSG00000257931.2	CTD-2311B13.7	lincRNA	LINC01297	Colon;Prostate;Urinary.Bladder
chr14	20728639	20732467	ENSG00000258768.2	CTD-2292M16.8	lincRNA	lnc-TTC5-2	n.def.
chr14	20811207	20811844	ENSG00000259001.2	RPPH1	antisense	lnc-CCNB1IP1-1	Frontal.cortex
chr14	22849083	22951948	ENSG00000251002.3	AE000661.37	processed_transcript	lnc-DAD1-2	Heart
chr14	23980969	24029987	ENSG00000157306.10	RP11-66N24.4	antisense	ZFHX2-AS1	Adrenal.gland;Ovary;Pancreas;Spinal.Cord;Testis;Urinary.Bladder
chr14	24030306	24037282	ENSG00000258727.1	RP11-66N24.3	antisense	NA	Heart
chr14	29859552	29905618	ENSG00000258107.1	RP11-260G13.1	lincRNA	lnc-FOXG1-5	Heart
chr14	35013705	35015183	ENSG00000258612.1	RP11-671J11.6	lincRNA	lnc-EAPP-1	Prostate
chr14	51811632	51852321	ENSG00000258942.1	RP11-255G12.2	lincRNA	lnc-TRIM9-2	Prostate
chr14	74362867	74404817	ENSG00000258891.1	RP5-1021I20.5	antisense	lnc-FAM161B-1	n.def.
chr14	77388183	77390992	ENSG00000259058.1	RP11-488C13.4	lincRNA	lnc-ANGEL1-4	Colon;Prostate
chr14	80077761	80099654	ENSG00000259106.1	RP11-242P2.2	antisense	lnc-DIO2-3	Adrenal.gland;Heart;Pancreas
chr14	85669193	85705818	ENSG00000259044.1	RP11-789A21.1	lincRNA	lnc-GALC-10	Esophagus
chr14	88484949	88502663	ENSG00000258826.1	RP11-300J18.1	lincRNA	lnc-GALC-2	Lung
chr14	88624584	88626935	ENSG00000259998.1	RP11-753D20.4	lincRNA	lnc-KCNK10-1	Liver
chr14	88641735	88646542	ENSG00000258538.1	RP11-753D20.3	lincRNA	lnc-GPR65-3	Adrenal.gland;Heart;Ovary;Pancreas;Prostate;Urinary.Bladder
chr14	89816629	89831043	ENSG00000258752.1	RP11-356K23.1	antisense	lnc-TTC8-4	Ovary;Pancreas;Testis
chr14	89883698	89886137	ENSG00000258920.1	FOXN3-AS1	antisense	FOXN3-AS1	n.def.
chr14	90918407	90921461	ENSG00000258678.1	RP11-1078H9.1	lincRNA	LINC02317	Frontal.cortex
chr14	96039899	96048293	ENSG00000258390.1	RP11-1070N10.4	lincRNA	LINC02318	Lung;Ovary
chr14	99729285	99731072	ENSG00000235785.1	AL109767.1	antisense	lnc-CCNK-1	Liver
chr14	101123587	101142406	ENSG00000196273.3	LINC00523	lincRNA	LINC00523	Adrenal.gland;Heart;Kidney;Ovary;Pancreas;Spinal.Cord
chr14	101361107	101402336	ENSG00000258399.2	MEG8	lincRNA	lnc-DLK1-35	Frontal.cortex
chr14	101536248	101539274	ENSG00000223403.3	MEG9	lincRNA	MEG9	n.def.
chr14	103653558	103655365	ENSG00000251533.2	LINC00605	lincRNA	LINC00605	Frontal.cortex
chr14	104160853	104161387	ENSG00000269910.1	RP11-73M18.10	antisense	lnc-XRCC3-3	Esophagus;Lung
chr14	104314058	104324386	ENSG00000258735.1	LINC00637	lincRNA	LINC00637	Frontal.cortex
chr15	20978413	20980200	ENSG00000259443.1	RP11-403B2.5	lincRNA	lnc-LINC02203-4	Liver;Lung
chr15	22278010	22413497	ENSG00000259176.1	RP11-69H14.6	sense_overlapping	lnc-OR4N4-1	Kidney;Pancreas;Spinal.Cord;Testis;Urinary.Bladder
chr15	24451931	24471001	ENSG00000260780.1	RP11-580I1.1	lincRNA	lnc-NPAP1-9	Pancreas;Spinal.Cord
chr15	24480225	24521976	ENSG00000261621.1	RP11-580I1.2	lincRNA	lnc-NPAP1-9	Adrenal.gland
chr15	25223730	25664609	ENSG00000224078.8	SNHG14	processed_transcript	lnc-SNRPN-8, SNHG14	Heart;Kidney
chr15	35047285	35105124	ENSG00000250007.2	RP11-814P5.1	antisense	lnc-NUTM1-5	Liver
chr15	40213243	40218081	ENSG00000246863.2	RP11-325N19.3	lincRNA	lnc-EIF2AK4-1	Ovary;Testis;Urinary.Bladder
chr15	40745643	40746838	ENSG00000259364.1	RP11-64K12.9	antisense	lnc-CCDC32-2	Frontal.cortex
chr15	48095581	48138433	ENSG00000259572.1	RP11-198M11.2	lincRNA	LINC01491	Prostate
chr15	55609382	55611359	ENSG00000225973.3	RP11-139H15.1	antisense	lnc-PIGBOS1-1	Adrenal.gland;Colon;Frontal.cortex;Heart;Liver;Lung;Prostate;Spinal.Cord;Testis;Urinary.Bladder
chr15	57592563	57599959	ENSG00000247982.2	LINC00926	lincRNA	LINC00926	n.def.
chr15	59558919	59563361	ENSG00000259771.1	RP11-429D19.1	sense_intronic	lnc-SLTM-3	Heart;Pancreas;Spinal.Cord;Testis
chr15	67695957	67814182	ENSG00000259673.1	IQCH-AS1	lincRNA	IQCH-AS1	Frontal.cortex
chr15	69857063	69858129	ENSG00000259457.1	RP11-279F6.2	lincRNA	lnc-TLE3-5	Adrenal.gland;Liver;Urinary.Bladder
chr15	71121469	71123745	ENSG00000267539.1	RP11-138H8.7	lincRNA	lnc-LARP6-1	Heart;Ovary
chr15	72577068	72668322	ENSG00000260729.1	RP11-106M3.2	processed_transcript	lnc-CELF6-1	Adrenal.gland;Colon;Esophagus;Frontal.cortex;Heart;Kidney;Ovary;Pancreas;Prostate;Spinal.Cord;Testis;Urinary.Bladder
chr15	75917134	75918031	ENSG00000260235.1	CTD-2026K11.3	antisense	lnc-SNX33-2	Heart
chr15	76051842	76054746	ENSG00000261043.2	MIR4313	lincRNA	lnc-CSPG4-2	n.def.
chr15	78079535	78081016	ENSG00000259213.1	CTD-2071N1.1	antisense	lnc-SH2D7-5	Adrenal.gland;Esophagus;Heart;Kidney;Ovary;Pancreas;Prostate;Spinal.Cord;Testis;Urinary.Bladder
chr15	83316521	83361572	ENSG00000259462.1	RP11-752G15.3	antisense	CPEB1-AS1	Esophagus;Liver;Ovary;Testis;Urinary.Bladder
chr15	83421636	83425960	ENSG00000252690.2	SCARNA15	processed_transcript	SNHG21	Heart;Kidney;Ovary;Urinary.Bladder
chr15	89002948	89055760	ENSG00000173867.8	RP11-97O12.7	processed_transcript	lnc-DET1-1	Adrenal.gland;Frontal.cortex;Heart;Kidney;Liver;Lung;Ovary;Pancreas;Prostate;Spinal.Cord;Testis;Urinary.Bladder
chr15	91203465	91208198	ENSG00000245479.2	RP11-387D10.3	sense_overlapping	LINC01585	Liver;Lung
chr15	97315235	97326542	ENSG00000259282.1	SPATA8-AS1	antisense	SPATA8-AS1	Colon;Frontal.cortex;Heart;Liver;Spinal.Cord;Testis;Urinary.Bladder
chr15	100884662	100890438	ENSG00000189419.5	SPATA41	lincRNA	SPATA41	Liver;Lung
chr15	101402048	101414195	ENSG00000259604.1	RP11-66B24.1	lincRNA	lnc-ALDH1A3-1	Adrenal.gland;Kidney;Ovary
chr16	739001	742554	ENSG00000261659.2	LA16c-313D11.12	processed_transcript	NA	Heart
chr16	1114093	1128707	ENSG00000261713.2	SSTR5-AS1	processed_transcript	SSTR5-AS1	Lung
chr16	1562980	1564676	ENSG00000260646.1	LA16c-385E7.1	lincRNA	lnc-TELO2-1	Heart
chr16	2710350	2723445	ENSG00000260565.2	ERVK13-1	processed_transcript	lnc-PRSS27-4	Heart
chr16	3126912	3137101	ENSG00000262370.1	RP11-473M20.9	lincRNA	lnc-ZSCAN10-1	Heart;Pancreas;Urinary.Bladder
chr16	3997610	4000445	ENSG00000262185.1	RP11-462G12.1	sense_overlapping	lnc-ADCY9-1	Colon;Frontal.cortex;Prostate
chr16	4610002	4611663	ENSG00000261789.1	RP11-709D24.5	antisense	lnc-CDIP1-1	Colon;Frontal.cortex;Liver
chr16	10670356	10672040	ENSG00000260310.1	RP11-27M24.2	sense_intronic	lnc-TEKT5-2	Frontal.cortex;Lung
chr16	11913686	11922702	ENSG00000262117.1	BCAR4	lincRNA	BCAR4	Colon;Prostate
chr16	13425225	13426440	ENSG00000262011.1	AC003009.1	antisense	lnc-CPPED1-5	Frontal.cortex;Heart;Liver;Ovary;Pancreas;Prostate;Spinal.Cord;Testis;Urinary.Bladder
chr16	19073821	19079013	ENSG00000261465.2	RP11-626G11.5	antisense	lnc-SMG1-5	Frontal.cortex
chr16	19772494	19777421	ENSG00000261195.1	CTD-2380F24.1	antisense	lnc-KNOP1-1	Heart
chr16	28968008	28978204	ENSG00000260853.1	RP11-264B17.2	antisense	lnc-RABEP2-2	Liver
chr16	29262829	29519817	ENSG00000198106.7	SNX29P2	lincRNA	lnc-SLX1B-3	Testis
chr16	31207452	31208284	ENSG00000260060.1	RP11-388M20.1	antisense	lnc-FUS-1	Liver
chr16	32896515	32900195	ENSG00000214614.2	RP11-989E6.3	lincRNA	lnc-TP53TG3C-4	Adrenal.gland;Ovary;Pancreas;Testis
chr16	34213115	34214215	ENSG00000260854.1	CTD-2144E22.8	lincRNA	LINC02184	Liver
chr16	34977639	34990886	ENSG00000261122.2	5S_rRNA	lincRNA	LINC02167	Frontal.cortex
chr16	50700122	50705550	ENSG00000260249.2	RP11-401P9.5	antisense	NA	Liver;Urinary.Bladder
chr16	50840579	50841540	ENSG00000261703.1	RP11-327F22.5	lincRNA	LINC02168	Ovary;Testis
chr16	52641261	52647820	ENSG00000260963.1	RP11-297L17.2	lincRNA	lnc-CHD9-3	Liver;Lung
chr16	54067909	54088495	ENSG00000261049.2	RP11-357N13.1	antisense	lnc-IRX3-2	Lung
chr16	54952775	54963101	ENSG00000245694.4	CRNDE	lincRNA	lnc-IRX3-80	Frontal.cortex
chr16	64189073	64190478	ENSG00000260715.1	RP11-744D14.2	lincRNA	lnc-CDH5-8	n.def.
chr16	66772166	66773229	ENSG00000260558.1	RP11-63M22.1	lincRNA	lnc-CA7-5	Liver
chr16	70010200	70099851	ENSG00000196696.8	PDXDC2P	processed_transcript	lnc-EXOSC6-3	Adrenal.gland;Colon;Frontal.cortex;Heart;Kidney;Liver;Ovary;Pancreas;Prostate;Spinal.Cord;Testis;Urinary.Bladder
chr16	70190243	70207351	ENSG00000247228.2	RP11-296I10.3	antisense	lnc-EXOSC6-2	Adrenal.gland;Frontal.cortex;Pancreas;Spinal.Cord;Testis;Urinary.Bladder
chr16	73126248	73127673	ENSG00000260880.2	HCCAT5	lincRNA	HCCAT5	Adrenal.gland;Esophagus;Heart;Kidney
chr16	82203901	82209408	ENSG00000261029.1	CTD-2588J6.2	lincRNA	lnc-HSD17B2-1	Frontal.cortex
chr16	84492865	84500967	ENSG00000261286.1	RP11-517C16.2	antisense	ATP2C2-AS1	Heart
chr16	86508135	86542705	ENSG00000268388.1	FENDRR	lincRNA	FENDRR	Adrenal.gland
chr16	86553989	86557503	ENSG00000270020.1	RP11-463O9.9	lincRNA	lnc-MTHFSD-6	Frontal.cortex
chr16	87813740	87840082	ENSG00000260177.1	RP4-536B24.3	lincRNA	lnc-KLHDC4-1	Adrenal.gland;Esophagus;Heart;Kidney;Ovary;Pancreas;Testis;Urinary.Bladder
chr16	88809175	88812156	ENSG00000182376.2	RP5-1142A6.8	antisense	lnc-CTU2-5	Adrenal.gland;Heart;Pancreas;Spinal.Cord
chr17	180996	183279	ENSG00000262061.1	RP11-1260E13.4	processed_transcript	lnc-C17orf97-3	Lung;Prostate
chr17	1614805	1620468	ENSG00000186594.8	MIR22HG	lincRNA	MIR22HG	Pancreas;Urinary.Bladder
chr17	1921010	1924000	ENSG00000228133.2	AC099684.1	antisense	lnc-DPH1-1	Lung
chr17	4469047	4475055	ENSG00000262921.1	RP11-141J13.3	lincRNA	lnc-SMTNL2-2	Frontal.cortex
chr17	12453099	12546171	ENSG00000179136.2	LINC00670	lincRNA	LINC00670	Adrenal.gland
chr17	13659795	13972812	ENSG00000236088.5	COX10-AS1	processed_transcript	COX10-AS1	Liver;Lung;Prostate
chr17	13861065	13870269	ENSG00000266744.1	RP11-131K5.1	lincRNA	lnc-CDRT15-3	Adrenal.gland;Spinal.Cord;Urinary.Bladder
chr17	19460524	19461224	ENSG00000266079.2	SNORA59B	sense_intronic	lnc-ALDH3A2-2	Colon;Liver;Lung;Prostate
chr17	20771746	20905589	ENSG00000233098.4	RP11-344E13.3	antisense	CCDC144NL-AS1	Adrenal.gland
chr17	26546311	26547031	ENSG00000267644.1	CTD-2008P7.10	lincRNA	lnc-NLK-4	Testis
chr17	26684670	26708716	ENSG00000258924.4	CTB-96E2.3	processed_transcript	NA	Adrenal.gland;Frontal.cortex;Heart;Ovary;Pancreas;Spinal.Cord;Testis
chr17	26729128	26731067	ENSG00000264098.1	CTD-2350C19.1	antisense	NA	Colon
chr17	26997072	26999822	ENSG00000265205.1	AC010761.13	antisense	lnc-SDF2-1	Adrenal.gland;Heart;Ovary;Pancreas;Testis
chr17	28903482	28999807	ENSG00000214719.7	AC005562.1	processed_transcript	lnc-RNF135-1	Adrenal.gland;Esophagus;Kidney;Ovary;Pancreas;Spinal.Cord;Testis;Urinary.Bladder
chr17	32496391	32522956	ENSG00000261156.2	RP11-215E13.1	lincRNA	LINC01989	n.def.
chr17	33332107	33336762	ENSG00000224113.2	RP5-837J1.2	sense_overlapping	lnc-LIG3-1	n.def.
chr17	34006411	34011922	ENSG00000267003.1	CTC-507E2.1	antisense	lnc-GAS2L2-1	Colon;Frontal.cortex;Prostate
chr17	37913974	37920089	ENSG00000264198.1	RP11-94L15.2	lincRNA	lnc-MIEN1-1	Adrenal.gland;Testis
chr17	40192731	40195135	ENSG00000267221.1	CTD-2132N18.2	sense_intronic	lnc-DNAJC7-3	Frontal.cortex;Heart;Kidney;Liver;Lung;Prostate;Urinary.Bladder
chr17	42253341	42264085	ENSG00000267080.1	ASB16-AS1	antisense	ASB16-AS1	n.def.
chr17	42751057	42753625	ENSG00000267160.1	RP11-1072C15.4	antisense	lnc-GJC1-4	Colon;Frontal.cortex;Heart;Spinal.Cord;Testis
chr17	49012350	49022074	ENSG00000247011.2	RP11-700H6.1	lincRNA	lnc-SPAG9-1	Colon
chr17	53545427	53588299	ENSG00000261873.1	RP11-515E23.1	lincRNA	lnc-MMD-3	Spinal.Cord
chr17	56066400	56072211	ENSG00000264112.1	RP11-159D12.2	lincRNA	lnc-VEZF1-1	Esophagus
chr17	56154252	56160565	ENSG00000266290.1	RP11-159D12.10	lincRNA	lnc-SRSF1-1	n.def.
chr17	58203896	58213005	ENSG00000267248.1	CTD-2319I12.4	processed_transcript	lnc-USP32-2	Adrenal.gland;Colon;Esophagus;Kidney
chr17	67957848	67979679	ENSG00000237560.1	AC004562.1	lincRNA	LINC01497	n.def.
chr17	71782941	71796932	ENSG00000234721.2	AC125421.1	lincRNA	LINC02092	Frontal.cortex;Liver;Lung;Prostate
chr17	72966799	72971823	ENSG00000263586.1	RP11-309N17.4	antisense	HID1-AS1	n.def.
chr17	73161681	73163344	ENSG00000265242.1	RP11-649A18.7	lincRNA	lnc-SUMO2-1	n.def.
chr17	75523080	75532674	ENSG00000267665.1	RP11-13K12.2	lincRNA	lnc-SEPT9-2	Frontal.cortex
chr17	79002933	79008501	ENSG00000226137.3	BAIAP2-AS1	lincRNA	BAIAP2-DT	Colon;Prostate
chr17	79202507	79207783	ENSG00000260005.2	AC027601.1	antisense	NA	Esophagus;Heart
chr17	79836543	79837433	ENSG00000263859.1	RP11-498C9.16	lincRNA	lnc-ANAPC11-1	Liver;Lung
chr18	650229	652843	ENSG00000266456.1	RP11-806L2.2	antisense	lnc-CLUL1-1	Frontal.cortex;Lung
chr18	902767	906668	ENSG00000265179.2	RP11-672L10.2	processed_transcript	lnc-YES1-8	Testis
chr18	5232875	5246507	ENSG00000263753.2	LINC00667	lincRNA	LINC00667	n.def.
chr18	13471849	13472669	ENSG00000267529.2	RP11-53B2.1	antisense	lnc-FAM210A-6	Adrenal.gland;Esophagus;Heart;Ovary;Spinal.Cord;Urinary.Bladder
chr18	19561082	19631120	ENSG00000265758.1	RP11-595B24.1	lincRNA	LINC01900	Liver
chr18	39739247	40271387	ENSG00000267586.2	LINC00907	lincRNA	LINC00907	Prostate
chr18	46642671	46652849	ENSG00000265128.1	RP11-15F12.3	antisense	lnc-CTIF-2	Adrenal.gland;Esophagus;Kidney;Lung;Urinary.Bladder
chr18	51007205	51094653	ENSG00000264263.1	RP11-671P2.1	antisense	lnc-MBD2-2	n.def.
chr18	53443958	53448952	ENSG00000267325.1	RP11-397A16.2	lincRNA	LINC01415	n.def.
chr18	53750587	53804767	ENSG00000267712.1	RP11-456O19.4	lincRNA	LINC01539	Testis;Urinary.Bladder
chr18	65149028	65152203	ENSG00000260578.1	CTD-2541J13.1	lincRNA	lnc-DSEL-1	Colon;Frontal.cortex;Lung;Prostate
chr18	74686646	74696118	ENSG00000266844.1	RP11-862L9.3	antisense	lnc-ZNF236-1	Adrenal.gland;Heart;Ovary;Pancreas;Testis;Urinary.Bladder
chr18	75897223	75900887	ENSG00000266213.1	RP11-100K18.1	lincRNA	lnc-SALL3-5	Frontal.cortex
chr19	1376772	1377519	ENSG00000267755.1	AC004623.2	antisense	lnc-GAMT-6	Frontal.cortex;Prostate
chr19	1508381	1508962	ENSG00000267092.1	CTB-25B13.9	antisense	NA	Urinary.Bladder
chr19	2352574	2354800	ENSG00000273116.1	LLfos-48D6.1	antisense	lnc-LSM7-2	Frontal.cortex;Kidney;Ovary;Prostate;Testis
chr19	7455408	7459925	ENSG00000267852.1	CTB-133G6.2	antisense	lnc-PEX11G-4	Testis
chr19	12098432	12157090	ENSG00000219665.4	CTD-2006C1.2	processed_transcript	ZNF433-AS1	Frontal.cortex;Lung
chr19	17119999	17124270	ENSG00000268985.1	CTD-2528A14.1	antisense	NA	Esophagus;Spinal.Cord
chr19	19101702	19104419	ENSG00000269131.1	AC004447.2	antisense	lnc-ARMC6-1	Kidney;Spinal.Cord
chr19	19366451	19384178	ENSG00000267629.2	AC138430.4	processed_transcript	lnc-TM6SF2-1	Adrenal.gland;Colon;Frontal.cortex;Prostate;Spinal.Cord
chr19	19868175	19887232	ENSG00000266904.1	LINC00663	lincRNA	LINC00663	Liver
chr19	20794365	20798195	ENSG00000268560.1	CTD-2332E11.2	lincRNA	lnc-ZNF66-9	Kidney
chr19	21666176	21686040	ENSG00000268658.1	LINC00664	lincRNA	LINC00664	Kidney
chr19	28284371	28409771	ENSG00000267575.2	CTC-459F4.3	lincRNA	lnc-VSTM2B-9	Liver
chr19	28284396	28475892	ENSG00000272635.1	LLNLF-65H9.1	processed_transcript	lnc-VSTM2B-9	Ovary;Testis
chr19	29704142	29706722	ENSG00000267498.1	CTB-32O4.2	lincRNA	lnc-VSTM2B-5	Liver
chr19	32078946	32086626	ENSG00000261400.1	AC011525.2	lincRNA	lnc-TSHZ3-2	Esophagus
chr19	35328793	35346208	ENSG00000269086.2	CTC-523E23.5	lincRNA	lnc-ZNF30-3	Urinary.Bladder
chr19	37756841	37762420	ENSG00000267605.1	CTD-3220F14.1	lincRNA	lnc-ZNF585B-5	Frontal.cortex;Liver
chr19	38039816	38078249	ENSG00000267470.1	ZNF571-AS1	antisense	ZNF571-AS1	Liver;Ovary;Pancreas;Urinary.Bladder
chr19	39916575	39919055	ENSG00000269410.1	CTB-60E11.4	lincRNA	lnc-PLEKHG2-1	Prostate
chr19	42041545	42043266	ENSG00000270164.1	AC006129.4	lincRNA	LINC01480	Spinal.Cord
chr19	44501048	44506988	ENSG00000266921.1	RP11-15A1.7	antisense	lnc-ZNF45-2	Heart
chr19	57815673	57819930	ENSG00000268205.1	CTC-444N24.11	lincRNA	lnc-ZNF460-2	Adrenal.gland;Esophagus
chr19	58816715	58827023	ENSG00000142396.6	ERVK3-1	processed_transcript	lnc-ZNF8-4	Adrenal.gland;Colon;Liver
chr19	58939999	58942515	ENSG00000268912.1	CTD-2619J13.17	lincRNA	lnc-ZNF132-1	Lung
chr2	779837	864112	ENSG00000237667.1	AC113607.1	lincRNA	LINC01115	Colon;Ovary;Pancreas;Prostate;Spinal.Cord;Testis;Urinary.Bladder
chr2	4675812	4703805	ENSG00000231532.1	AC022311.1	lincRNA	LINC01249	Adrenal.gland
chr2	6868309	6910442	ENSG00000205837.3	LINC00487	lincRNA	LINC00487	Heart
chr2	9897625	9910470	ENSG00000243491.1	RP11-521D12.5	lincRNA	lnc-YWHAQ-1	Colon;Lung;Prostate
chr2	10076489	10079719	ENSG00000269973.1	RP11-95D17.1	lincRNA	lnc-TAF1B-2	Liver
chr2	16225344	16245963	ENSG00000236989.1	AC142119.1	lincRNA	lnc-FAM49A-5	Adrenal.gland
chr2	19675211	19688611	ENSG00000237992.1	AC010096.2	lincRNA	LINC01808	Colon;Prostate
chr2	20189978	20203971	ENSG00000227210.1	AC079145.4	antisense	lnc-RHOB-3	n.def.
chr2	21853420	21859181	ENSG00000235537.1	AC009411.2	lincRNA	lnc-APOB-5	Urinary.Bladder
chr2	25427182	25432071	ENSG00000230452.1	AC012457.2	antisense	LINC01381	Adrenal.gland;Colon;Esophagus;Kidney;Liver
chr2	25592042	25598714	ENSG00000235072.1	AC012074.2	lincRNA	lnc-DTNB-1	Adrenal.gland;Heart;Urinary.Bladder
chr2	27805913	27858041	ENSG00000259080.1	RP11-158I13.2	processed_transcript	NA	Adrenal.gland;Colon;Frontal.cortex;Heart;Kidney;Liver;Ovary;Pancreas;Prostate;Spinal.Cord;Testis;Urinary.Bladder
chr2	31747550	31806136	ENSG00000049319.2	SRD5A2	processed_transcript	lnc-SRD5A2-3	Colon;Frontal.cortex;Liver;Lung;Prostate
chr2	34608855	34860407	ENSG00000226785.1	AC073218.1	lincRNA	LINC01317	Pancreas
chr2	37436018	37439820	ENSG00000272054.1	RP11-423P10.2	sense_intronic	NA	Urinary.Bladder
chr2	38302791	38408997	ENSG00000232973.7	CYP1B1-AS1	antisense	CYP1B1-AS1	Esophagus
chr2	42104214	42121179	ENSG00000214691.6	AC104654.1	lincRNA	LINC01913	Liver
chr2	45147332	45166338	ENSG00000259439.1	RP11-89K21.1	lincRNA	LINC01833	Heart
chr2	45181803	45195901	ENSG00000225156.2	AC012354.6	lincRNA	lnc-SIX3-1	Adrenal.gland;Esophagus;Ovary
chr2	47558199	47571656	ENSG00000236824.1	BCYRN1	lincRNA	lnc-EPCAM-8	n.def.
chr2	54309691	54312203	ENSG00000272156.1	RP11-477N3.1	lincRNA	lnc-C2orf73-5	Kidney;Pancreas
chr2	59444843	59506535	ENSG00000222030.1	AC007131.1	lincRNA	LINC01793	Ovary;Testis
chr2	59465851	59960531	ENSG00000233891.3	AC007131.2	lincRNA	lnc-BCL11A-18	n.def.
chr2	66653867	66660602	ENSG00000226819.1	MEIS1-AS3	antisense	MEIS1-AS3	Frontal.cortex;Liver;Ovary
chr2	69685129	69693664	ENSG00000188971.4	RP11-427H3.3	lincRNA	lnc-AAK1-1	Testis
chr2	78315856	78354932	ENSG00000229494.1	AC012494.1	lincRNA	lnc-REG3G-3	Ovary;Pancreas;Testis
chr2	88927057	88931339	ENSG00000234028.3	AC062029.1	antisense	lnc-RPIA-2	Lung
chr2	89109984	89161075	ENSG00000240040.1	AC096579.13	processed_transcript	lnc-EIF2AK3-4	Testis
chr2	89130700	89165653	ENSG00000231486.3	AC096579.7	processed_transcript	lnc-EIF2AK3-4	Adrenal.gland;Esophagus;Heart;Kidney;Ovary;Pancreas;Spinal.Cord;Testis;Urinary.Bladder
chr2	98081083	98099107	ENSG00000230606.6	AC159540.1	lincRNA	lnc-ANKRD36B-3	n.def.
chr2	105275795	105281295	ENSG00000230690.1	AC013402.5	lincRNA	lnc-POU3F3-2	n.def.
chr2	105950484	105953932	ENSG00000272994.1	RP11-332H14.2	lincRNA	lnc-TGFBRAP1-1	Frontal.cortex;Liver
chr2	107439379	107441487	ENSG00000238250.1	ST6GAL2-IT1	sense_intronic	ST6GAL2-IT1	Lung
chr2	110988683	111043433	ENSG00000261760.2	RP11-1223D19.1	lincRNA	lnc-LIMS3-2	Urinary.Bladder
chr2	111467152	111474172	ENSG00000235881.2	AC114776.3	lincRNA	lnc-BUB1-1	Urinary.Bladder
chr2	111953927	112252677	ENSG00000172965.10	MIR4435-1HG	lincRNA	MIR4435-2HG	Testis
chr2	113929112	113932937	ENSG00000234174.1	AC016683.5	antisense	lnc-PAX8-1	n.def.
chr2	113969099	114034158	ENSG00000189223.9	AC016683.6	processed_transcript	PAX8-AS1	Adrenal.gland;Esophagus;Kidney;Spinal.Cord
chr2	114645780	114647327	ENSG00000270019.1	RP11-141B14.1	lincRNA	lnc-SLC35F5-3	Esophagus
chr2	126468546	126523419	ENSG00000235491.1	AC097499.1	lincRNA	LINC01889	Colon;Ovary;Prostate;Testis;Urinary.Bladder
chr2	135493034	135676280	ENSG00000224043.3	AC016725.4	antisense	CCNT2-AS1	Heart
chr2	144433734	144498863	ENSG00000257277.1	RP11-434H14.1	antisense	lnc-GTDC1-2	Frontal.cortex
chr2	144694640	144721723	ENSG00000232377.1	AC016910.1	antisense	lnc-ARHGAP15-2	Liver
chr2	145275664	145279058	ENSG00000238057.4	ZEB2-AS1	antisense	ZEB2-AS1	Heart
chr2	149624039	149646351	ENSG00000231079.3	AC105402.4	antisense	lnc-MMADHC-2	Lung;Prostate
chr2	173345568	173421324	ENSG00000225205.1	AC093818.1	antisense	lnc-DLX2-4	Frontal.cortex
chr2	173541869	173600934	ENSG00000228016.1	RAPGEF4-AS1	antisense	RAPGEF4-AS1	n.def.
chr2	174675804	174676120	ENSG00000270460.1	RP11-796E10.1	lincRNA	lnc-CDCA7-1	Testis
chr2	175190755	175195371	ENSG00000231453.1	AC018470.4	lincRNA	LINC01305	Adrenal.gland;Esophagus;Testis
chr2	179265561	179267618	ENSG00000260931.1	RP11-65L3.1	lincRNA	lnc-OSBPL6-1	Heart
chr2	179385910	179639402	ENSG00000237298.4	TTN-AS1	antisense	NA	Heart
chr2	182752578	182756390	ENSG00000260742.1	RP11-366L5.1	antisense	lnc-NEUROD1-2	Heart
chr2	189959789	189960884	ENSG00000228073.1	AC133106.2	antisense	lnc-COL3A1-1	Ovary;Pancreas;Testis
chr2	196397759	196403405	ENSG00000223466.1	AC064834.2	lincRNA	LINC01825	Urinary.Bladder
chr2	197124748	197128928	ENSG00000229056.2	AC020571.3	antisense	lnc-CCDC150-1	Adrenal.gland;Esophagus
chr2	199164087	199239821	ENSG00000236653.1	AC005235.1	lincRNA	LINC01923	n.def.
chr2	200732119	200775882	ENSG00000232732.5	AC073043.1	processed_transcript	lnc-FTCDNL1-4	Colon;Prostate
chr2	216476286	216708445	ENSG00000235770.1	LINC00607	lincRNA	LINC00607	Frontal.cortex
chr2	219231388	219232558	ENSG00000225062.1	AC021016.6	processed_transcript	CATIP-AS1	n.def.
chr2	220289793	220290906	ENSG00000234638.1	AC053503.6	antisense	lnc-DNPEP-1	Frontal.cortex;Prostate
chr2	231849083	231860747	ENSG00000238062.1	AC105344.2	lincRNA	SPATA3-AS1	Heart
chr2	235742959	235822028	ENSG00000235726.1	AC010148.1	processed_transcript	lnc-ARL4C-2	Adrenal.gland;Esophagus;Frontal.cortex;Kidney;Liver;Lung;Ovary;Prostate;Spinal.Cord;Testis;Urinary.Bladder
chr2	238521620	238535168	ENSG00000227107.1	AC096574.5	lincRNA	lnc-LRRFIP1-1	Prostate
chr2	239140325	239164274	ENSG00000225057.2	AC096574.4	processed_transcript	lnc-ERFE-4	Adrenal.gland;Colon;Frontal.cortex;Heart;Kidney;Liver;Lung;Ovary;Pancreas;Prostate;Spinal.Cord;Testis;Urinary.Bladder
chr20	9485827	9495645	ENSG00000225988.1	RP5-1119D9.4	antisense	LAMP5-AS1	n.def.
chr20	21134664	21198927	ENSG00000232712.2	RP4-777D9.2	antisense	KIZ-AS1	Ovary;Prostate;Urinary.Bladder
chr20	21378456	21381029	ENSG00000225280.2	RP11-227D2.3	antisense	lnc-XRN2-1	Liver;Lung
chr20	32822646	32868979	ENSG00000250917.1	RP4-785G19.5	sense_overlapping	lnc-AHCY-1	Colon
chr20	44797043	44799876	ENSG00000229957.1	RP5-998H6.2	lincRNA	lnc-CDH22-1	Frontal.cortex
chr20	49262008	49278812	ENSG00000234693.1	RP4-530I15.6	antisense	lnc-PTPN1-1	n.def.
chr20	50827184	51266970	ENSG00000234948.1	RP4-723E3.1	lincRNA	LINC01524	Heart;Ovary;Testis;Urinary.Bladder
chr20	55959216	55968118	ENSG00000218018.2	RP4-800J21.3	antisense	lnc-MTRNR2L3-1	n.def.
chr20	57090435	57194944	ENSG00000231290.1	APCDD1L-AS1	processed_transcript	APCDD1L-DT	Frontal.cortex;Liver;Lung;Prostate
chr21	16191164	16254296	ENSG00000235609.4	AF127936.7	lincRNA	LINC02246	Esophagus;Urinary.Bladder
chr21	17442842	17999716	ENSG00000215386.6	LINC00478	lincRNA	MIR99AHG	Frontal.cortex;Heart;Liver;Lung
chr21	20502841	20506741	ENSG00000229289.1	AP000431.2	lincRNA	lnc-CHODL-15	Frontal.cortex
chr21	23872924	23892377	ENSG00000234034.1	AP000959.2	lincRNA	lnc-MRPL39-14	n.def.
chr21	25676863	25693690	ENSG00000224832.1	AP000469.2	lincRNA	LINC01689	Frontal.cortex;Liver;Prostate
chr21	26758133	26804013	ENSG00000185433.4	LINC00158	lincRNA	LINC00158	Frontal.cortex
chr21	26934221	26947480	ENSG00000234883.2	MIR155HG	lincRNA	MIR155HG	Adrenal.gland;Kidney;Ovary;Pancreas;Spinal.Cord;Testis
chr21	27832222	27832533	ENSG00000273115.1	KB-1466C5.1	lincRNA	lnc-CYYR1-3	Esophagus
chr21	29011012	29025810	ENSG00000234052.1	AP001607.1	lincRNA	LINC01673	Lung
chr21	34100426	34115433	ENSG00000238197.1	PAXBP1-AS1	antisense	PAXBP1-AS1	Esophagus
chr21	34430135	34437289	ENSG00000232539.1	LINC00945	lincRNA	LINC00945	Testis;Urinary.Bladder
chr21	40218171	40220568	ENSG00000229986.1	AP001042.1	lincRNA	lnc-ETS2-1	n.def.
chr22	17097060	17098004	ENSG00000267338.1	KB-7G2.9	lincRNA	lnc-IL17RA-36	Urinary.Bladder
chr22	18270418	18294263	ENSG00000093100.13	XXbac-B461K10.4	processed_transcript	lnc-BID-1	Colon;Esophagus;Frontal.cortex;Heart;Liver;Ovary;Pancreas;Testis;Urinary.Bladder
chr22	20052075	20053228	ENSG00000268292.1	AC006547.15	antisense	lnc-ARVCF-4	Liver;Lung
chr22	21655279	21679331	ENSG00000206142.5	KB-1183D5.13	lincRNA	lnc-GGT2-26	Esophagus
chr22	23804273	23829167	ENSG00000178248.10	AP000345.1	lincRNA	LINC01658	Colon;Heart;Testis;Urinary.Bladder
chr22	25830291	25831037	ENSG00000272942.1	CTA-246H3.12	lincRNA	lnc-LRP5L-6	Adrenal.gland;Esophagus;Pancreas
chr22	27703444	27714499	ENSG00000223726.1	CTA-929C8.7	lincRNA	lnc-MN1-5	Spinal.Cord
chr22	31318295	31328436	ENSG00000235989.3	MORC2-AS1	antisense	MORC2-AS1	Frontal.cortex
chr22	34413462	34584414	ENSG00000236052.1	LL22NC03-86D4.1	lincRNA	LINC01643	Testis
chr22	35318599	35468259	ENSG00000227895.4	RP1-272J12.1	antisense	ISX-AS1	n.def.
chr22	39130735	39134995	ENSG00000230149.2	RP3-508I15.19	antisense	NA	Frontal.cortex
chr22	39132615	39132797	ENSG00000273096.1	RP3-508I15.20	sense_intronic	NA	Testis
chr22	42486935	42535286	ENSG00000237037.5	NDUFA6-AS1	processed_transcript	NDUFA6-DT	Esophagus;Kidney;Ovary;Pancreas;Urinary.Bladder
chr22	48016792	48027318	ENSG00000205634.2	LINC00898	lincRNA	LINC00898	Frontal.cortex
chr3	4938493	5021646	ENSG00000235831.2	BHLHE40-AS1	antisense	BHLHE40-AS1	n.def.
chr3	7994492	8653610	ENSG00000227110.2	LMCD1-AS1	antisense	LMCD1-AS1	Colon;Esophagus;Heart
chr3	28038701	28070095	ENSG00000235493.1	AC092415.1	lincRNA	LINC01967	n.def.
chr3	42850906	42949597	ENSG00000273328.1	RP11-141M3.5	processed_transcript	lnc-KRBOX1-1	Adrenal.gland
chr3	44038388	44038935	ENSG00000271192.1	RP4-555D20.3	lincRNA	lnc-TOPAZ1-7	Liver
chr3	45720535	45730626	ENSG00000230530.1	LIMD1-AS1	antisense	LIMD1-AS1	n.def.
chr3	47643205	47646167	ENSG00000214773.1	RP11-717D12.1	sense_intronic	lnc-CSPG5-2	Heart
chr3	62246540	62355005	ENSG00000241472.2	PTPRG-AS1	processed_transcript	PTPRG-AS1	n.def.
chr3	71619406	71623608	ENSG00000242094.1	FOXP1-IT1	sense_intronic	FOXP1-IT1	Urinary.Bladder
chr3	72084451	72291716	ENSG00000241163.3	LINC00877	lincRNA	LINC00877	Frontal.cortex
chr3	73857752	73952017	ENSG00000242741.1	RP11-20B7.1	lincRNA	LINC02005	Heart
chr3	97478367	97480374	ENSG00000261292.1	RP11-389G6.3	sense_overlapping	lnc-ARL6-1	Liver;Prostate
chr3	99219191	99224352	ENSG00000243296.1	RP11-779P15.1	lincRNA	lnc-COL8A1-2	Frontal.cortex
chr3	107602095	107647754	ENSG00000240423.1	LINC00636	lincRNA	LINC00636	Pancreas;Testis
chr3	112021325	112051638	ENSG00000239482.2	RP11-90K6.1	lincRNA	lnc-CD200-1	n.def.
chr3	125546081	125607918	ENSG00000241288.3	RP11-379B18.5	lincRNA	lnc-ALG1L-2	Urinary.Bladder
chr3	127199533	127255655	ENSG00000239921.2	RP11-59J16.1	lincRNA	LINC01471	Esophagus;Heart;Kidney;Prostate
chr3	127794653	127797899	ENSG00000239608.1	RUVBL1-AS1	antisense	RUVBL1-AS1	Lung
chr3	129831393	129839422	ENSG00000249846.2	RP11-77P16.4	lincRNA	LINC02021	Esophagus;Kidney;Spinal.Cord;Urinary.Bladder
chr3	138654031	138662862	ENSG00000244578.1	RP11-548O1.3	lincRNA	LINC01391	n.def.
chr3	153074896	153091975	ENSG00000241220.1	RP11-292E2.1	lincRNA	lnc-RAP2B-4	Colon;Frontal.cortex;Prostate
chr3	153102723	153697975	ENSG00000238755.3	RP11-23D24.2	processed_transcript	LINC02006	Esophagus
chr3	158263009	158288855	ENSG00000243150.1	RP11-538P18.2	antisense	lnc-LXN-1	Heart;Lung;Prostate
chr3	162845711	163079351	ENSG00000241369.1	CT64	lincRNA	LINC01192	Colon;Frontal.cortex
chr3	179058110	179059675	ENSG00000260743.1	RP11-255C15.3	lincRNA	lnc-ZNF639-1	Colon
chr3	182501024	182511182	ENSG00000240063.1	RP11-225N10.1	antisense	lnc-DCUN1D1-1	Adrenal.gland;Kidney;Lung;Testis
chr3	183524245	183528571	ENSG00000233885.3	YEATS2-AS1	antisense	YEATS2-AS1	n.def.
chr3	184880659	184909743	ENSG00000223358.1	EHHADH-AS1	antisense	EHHADH-AS1	n.def.
chr3	186172771	186211450	ENSG00000224406.1	RP11-48F14.1	lincRNA	LINC02052	Frontal.cortex
chr3	186499569	186501968	ENSG00000263826.1	RP11-573D15.9	antisense	lnc-RFC4-1	Ovary;Testis
chr3	186914878	186925417	ENSG00000198491.3	RP11-208N14.4	antisense	lnc-MASP1-1	n.def.
chr3	195384933	195460422	ENSG00000242086.4	LINC00969	lincRNA	lnc-MUC20-67	ALL
chr3	196158235	196160242	ENSG00000225822.3	UBXN7-AS1	antisense	NA	Kidney
chr3	196358369	196359458	ENSG00000232065.1	LINC01063	antisense	LINC01063	Kidney;Liver
chr4	1243088	1282079	ENSG00000196810.4	CTBP1-AS2	antisense	CTBP1-DT	Colon;Frontal.cortex;Prostate
chr4	1552011	1552299	ENSG00000272783.1	RP13-1016M1.2	lincRNA	lnc-UVSSA-1	n.def.
chr4	6689175	6692246	ENSG00000246526.2	RP11-539L10.2	lincRNA	LINC002481	Adrenal.gland
chr4	13779001	13783781	ENSG00000250497.1	AC007126.1	lincRNA	lnc-BOD1L1-1	Liver
chr4	37003438	37022330	ENSG00000261761.2	RP11-103J17.2	lincRNA	lnc-NWD2-3	Adrenal.gland;Heart;Testis;Urinary.Bladder
chr4	38619886	38621058	ENSG00000271958.1	RP11-617D20.2	lincRNA	lnc-TLR10-3	Liver
chr4	40428136	40429602	ENSG00000250893.1	RP11-588L15.2	antisense	NA	Heart
chr4	41222091	41258744	ENSG00000251173.1	UCHL1-AS1	antisense	UCHL1-AS1	Liver
chr4	62937470	63031272	ENSG00000248692.1	RP11-84A1.3	antisense	ADGRL3-AS1	Adrenal.gland;Heart;Ovary;Pancreas;Spinal.Cord;Testis
chr4	68566998	68946670	ENSG00000248049.2	UBA6-AS1	antisense	UBA6-AS1	Colon;Ovary;Urinary.Bladder
chr4	76279286	76287776	ENSG00000251383.1	RP11-542G1.3	lincRNA	LINC02483	Heart
chr4	76901943	76927095	ENSG00000245928.2	RP11-630D6.5	antisense	lnc-ART3-1	Heart;Spinal.Cord
chr4	78315645	78415440	ENSG00000249036.1	RP11-625I7.1	lincRNA	lnc-CNOT6L-1	Kidney
chr4	80413570	80497614	ENSG00000250334.1	LINC00989	lincRNA	LINC00989	n.def.
chr4	83534266	83542590	ENSG00000231782.2	LINC00575	lincRNA	LINC00575	Adrenal.gland;Ovary;Pancreas
chr4	83814162	83822113	ENSG00000251022.2	THAP9-AS1	antisense	THAP9-AS1	Prostate
chr4	85887538	85932430	ENSG00000180769.4	WDFY3-AS2	processed_transcript	WDFY3-AS2	Esophagus;Pancreas;Spinal.Cord
chr4	99580055	99585701	ENSG00000260641.1	RP11-1299A16.3	antisense	lnc-RAP1GDS1-3	Kidney;Liver;Ovary;Prostate;Spinal.Cord;Testis
chr4	101581436	101596270	ENSG00000250223.1	EMCN-IT3	sense_intronic	LINC01216	Testis
chr4	113194124	113194472	ENSG00000272567.1	RP11-73K9.3	lincRNA	lnc-TIFA-4	Kidney;Urinary.Bladder
chr4	120988113	121337921	ENSG00000250938.1	RP11-679C8.2	antisense	lnc-USP53-6	Lung
chr4	128761353	128765195	ENSG00000261668.1	RP11-50D9.3	antisense	lnc-MFSD8-1	Esophagus
chr4	129489127	129491686	ENSG00000248187.1	RP11-184M15.1	lincRNA	lnc-PGRMC2-1	Urinary.Bladder
chr4	138948576	139051863	ENSG00000248307.1	LINC00616	lincRNA	LINC00616	Colon;Frontal.cortex;Liver;Prostate
chr4	138978618	139099331	ENSG00000250033.1	SLC7A11-AS1	processed_transcript	SLC7A11-AS1	Adrenal.gland
chr4	146418225	146424123	ENSG00000250582.1	RP11-301H24.3	antisense	SMAD1-AS2	Colon;Prostate
chr4	146520261	146521704	ENSG00000248686.1	RP11-557J10.5	lincRNA	LINC02491	Adrenal.gland
chr4	147926644	147930297	ENSG00000260090.1	RP11-292D4.3	lincRNA	lnc-POU4F2-4	Adrenal.gland;Esophagus;Frontal.cortex;Kidney;Liver
chr4	150273169	150817385	ENSG00000234828.3	RP11-526A4.1	lincRNA	lnc-IQCM-2	Frontal.cortex;Heart;Ovary;Spinal.Cord;Urinary.Bladder
chr4	159091904	159124029	ENSG00000248429.1	RP11-597D13.9	antisense	FAM198B-AS1	Prostate
chr4	170838912	170897053	ENSG00000248319.1	RP11-205M3.3	lincRNA	LINC02275	Ovary;Urinary.Bladder
chr4	174284931	174291597	ENSG00000272870.1	RP11-798M19.6	antisense	lnc-HMGB2-15	Urinary.Bladder
chr4	174514823	174515707	ENSG00000261672.1	RP11-475B2.1	lincRNA	lnc-SAP30-23	Colon
chr4	175056206	175075788	ENSG00000250957.1	RP11-248N22.1	lincRNA	lnc-FBXO8-3	n.def.
chr4	182795591	183066402	ENSG00000177822.3	AC108142.1	antisense	lnc-DCTD-65	Prostate
chr4	185286336	185303460	ENSG00000249096.2	RP11-290F5.1	lincRNA	LINC02362	n.def.
chr4	185395956	185398458	ENSG00000271646.1	RP11-326I11.3	lincRNA	lnc-PRIMPOL-7	Colon;Liver;Lung
chr4	185505247	185546184	ENSG00000254233.1	RP11-242J7.1	lincRNA	LINC02365	Kidney;Ovary;Pancreas;Spinal.Cord;Testis;Urinary.Bladder
chr4	185973050	186028402	ENSG00000250754.1	RP11-386B13.3	lincRNA	LINC02436	Adrenal.gland
chr5	987295	997423	ENSG00000215246.4	RP11-43F13.3	antisense	lnc-SLC12A7-4	n.def.
chr5	1544222	1551825	ENSG00000251532.1	CTD-2245E15.3	lincRNA	lnc-LPCAT1-1	Frontal.cortex
chr5	4831812	4849913	ENSG00000248467.1	CTD-2161F6.1	lincRNA	lnc-MED10-11	Esophagus;Kidney;Ovary;Urinary.Bladder
chr5	19035306	19038908	ENSG00000251487.1	RP11-124N3.2	lincRNA	lnc-CDH18-2	Lung
chr5	36861838	36862319	ENSG00000272103.1	CTD-2653M23.3	lincRNA	lnc-C5orf42-6	Frontal.cortex
chr5	38282366	38291088	ENSG00000248730.1	EGFLAM-AS4	antisense	EGFLAM-AS4	Ovary;Spinal.Cord;Testis
chr5	43571696	43603332	ENSG00000248092.3	NNT-AS1	antisense	NNT-AS1	Heart
chr5	54529762	54591029	ENSG00000251307.1	RP11-506H20.1	antisense	NA	Testis
chr5	58037408	58112926	ENSG00000248475.1	RP11-479O16.1	antisense	lnc-PDE4D-5	n.def.
chr5	68408939	68432221	ENSG00000248664.1	CTC-498J12.3	antisense	lnc-CCDC125-2	Adrenal.gland;Esophagus;Kidney
chr5	71735730	71738214	ENSG00000261269.1	RP11-389C8.2	sense_overlapping	lnc-ZNF366-1	Heart
chr5	75627662	75629781	ENSG00000266045.1	RP11-466P24.7	lincRNA	lnc-IQGAP2-1	n.def.
chr5	80499903	80597379	ENSG00000247572.3	CKMT2-AS1	antisense	CKMT2-AS1	Spinal.Cord
chr5	83680245	83786583	ENSG00000250320.1	CTD-2269F5.1	antisense	lnc-VCAN-1	Frontal.cortex
chr5	89684285	89685180	ENSG00000260871.1	CTD-2373J6.1	sense_overlapping	lnc-CETN3-1	Adrenal.gland;Heart;Ovary
chr5	93196375	93199531	ENSG00000251023.1	RP11-549J18.1	sense_intronic	lnc-POU5F2-5	Ovary;Pancreas;Testis;Urinary.Bladder
chr5	108572821	108662070	ENSG00000249476.1	CTD-2587M2.1	lincRNA	lnc-PJA2-1	Urinary.Bladder
chr5	111496223	111499973	ENSG00000224032.2	EPB41L4A-AS1	lincRNA	EPB41L4A-AS1	Heart;Kidney;Pancreas;Testis;Urinary.Bladder
chr5	134374528	134375737	ENSG00000249082.1	CTC-276P9.1	lincRNA	C5orf66-AS1	Adrenal.gland;Heart
chr5	137150022	137225025	ENSG00000250159.2	RP11-381K20.2	antisense	lnc-HNRNPA0-4	Liver
chr5	138080123	138088998	ENSG00000253404.1	AC034243.1	antisense	lnc-LRRTM2-1	Ovary;Urinary.Bladder
chr5	139227875	139235974	ENSG00000250692.1	CTB-35F21.4	antisense	NA	Frontal.cortex
chr5	148442880	148489350	ENSG00000250072.1	CTC-529P8.1	lincRNA	SH3TC2-DT	Colon;Prostate
chr5	148786252	148808241	ENSG00000249669.3	MIR143HG	lincRNA	CARMN	Heart
chr5	148872949	148884233	ENSG00000230551.3	CTB-89H12.4	processed_transcript	lnc-IL17B-2	Frontal.cortex
chr5	151329132	151650009	ENSG00000254226.1	CTB-12O2.1	lincRNA	LINC01933	Spinal.Cord
chr5	151998525	152603103	ENSG00000249484.4	AC091969.1	lincRNA	LINC01470	Colon;Frontal.cortex;Ovary
chr5	156687132	156693635	ENSG00000253653.1	CTC-248O19.1	antisense	lnc-FNDC9-2	Heart
chr5	162910071	162921064	ENSG00000251018.2	RP11-80G7.1	antisense	HMMR-AS1	n.def.
chr5	163546104	163661103	ENSG00000253331.1	CTC-207P7.1	lincRNA	lnc-NUDCD2-3	Ovary;Pancreas
chr5	167512334	167614724	ENSG00000253925.1	CTB-178M22.1	antisense	lnc-PANK3-3	Liver
chr5	168440232	168465003	ENSG00000248222.1	CTB-174D11.1	antisense	lnc-FBLL1-4	Frontal.cortex;Liver
chr5	173508509	173513562	ENSG00000253447.1	RP11-619L12.4	antisense	lnc-BOD1-4	Ovary
chr5	180257957	180262726	ENSG00000245060.2	LINC00847	lincRNA	LINC00847	n.def.
chr6	3182978	3195990	ENSG00000230269.2	RP1-40E16.9	lincRNA	LINC02525	Colon;Frontal.cortex;Prostate
chr6	6346698	6623004	ENSG00000216863.5	LY86-AS1	antisense	LY86-AS1	Heart;Spinal.Cord
chr6	10743557	10747896	ENSG00000272097.1	RP11-421M1.8	lincRNA	lnc-MAK-5	Colon
chr6	14280358	14285376	ENSG00000226673.1	RP11-359N11.2	lincRNA	LINC01108	Prostate;Testis
chr6	26924771	26991703	ENSG00000224843.2	LINC00240	lincRNA	LINC00240	Colon;Heart;Lung;Ovary;Prostate;Spinal.Cord;Testis;Urinary.Bladder
chr6	29694378	29716826	ENSG00000214922.5	HLA-F-AS1	processed_transcript	HLA-F-AS1	n.def.
chr6	29968788	30029417	ENSG00000204623.4	ZNRD1-AS1	antisense	lnc-RNF39-4	Adrenal.gland;Kidney;Lung
chr6	31162977	31165814	ENSG00000272501.1	XXbac-BPG299F13.17	antisense	lnc-HLA-B-2	n.def.
chr6	32223488	32233615	ENSG00000225914.1	XXbac-BPG154L12.4	antisense	HCG23	Testis;Urinary.Bladder
chr6	32358287	32361463	ENSG00000228962.1	HCG23	antisense	HCG23	Colon;Liver;Lung;Prostate
chr6	32938009	32938663	ENSG00000223837.2	BRD2-IT1	sense_intronic	lnc-HLA-DPB1-14	Urinary.Bladder
chr6	33835283	33864691	ENSG00000249346.2	LINC01016	lincRNA	LINC01016	Frontal.cortex
chr6	44041650	44045689	ENSG00000231881.1	RP5-1120P11.3	lincRNA	lnc-TMEM63B-1	Frontal.cortex
chr6	69339854	69344919	ENSG00000230910.2	RP3-525N10.2	antisense	lnc-LMBRD1-5	Urinary.Bladder
chr6	74079427	74097440	ENSG00000231332.2	OOEP-AS1	antisense	NA	Prostate
chr6	79943435	79946514	ENSG00000270362.1	HMGN3-AS1	antisense	NA	Testis
chr6	96023059	96025326	ENSG00000261366.1	MANEA-AS1	antisense	MANEA-DT	Adrenal.gland;Testis;Urinary.Bladder
chr6	105584183	105617820	ENSG00000203808.6	BVES-AS1	antisense	BVES-AS1	n.def.
chr6	107143410	107147869	ENSG00000229654.1	RP1-60O19.2	lincRNA	LINC02526	Frontal.cortex
chr6	108278617	108281190	ENSG00000272476.1	RP1-191J18.66	antisense	NA	Adrenal.gland
chr6	111618329	111619713	ENSG00000271789.1	RP5-1112D6.7	lincRNA	lnc-MFSD4B-5	Liver
chr6	111630406	111634720	ENSG00000272356.1	RP5-1112D6.8	antisense	NA	Liver
chr6	111804714	111919505	ENSG00000231889.3	TRAF3IP2-AS1	antisense	TRAF3IP2-AS1	Frontal.cortex
chr6	125995499	126041364	ENSG00000224506.2	RP1-293L8.2	lincRNA	LINC02523	Lung
chr6	128752086	128753913	ENSG00000228972.1	RP1-86D1.2	sense_intronic	lnc-THEMIS-1	Heart
chr6	144632835	144654437	ENSG00000225311.1	RP1-91J24.3	antisense	lnc-SF3B5-1	Esophagus;Heart;Urinary.Bladder
chr6	155574273	155577858	ENSG00000235381.1	RP11-477D19.2	antisense	lnc-TFB1M-1	Heart;Pancreas
chr6	160007987	160010201	ENSG00000237927.1	RP3-393E18.2	lincRNA	lnc-SOD2-2	Colon
chr6	166322290	166401536	ENSG00000223414.2	LINC00473	lincRNA	LINC00473	Adrenal.gland;Heart;Kidney;Spinal.Cord
chr6	167317186	167318323	ENSG00000231654.1	RPS6KA2-AS1	antisense	RPS6KA2-AS1	Kidney
chr6	167650996	167653968	ENSG00000231720.1	RP11-568A7.3	lincRNA	lnc-GPR31-1	Kidney
chr7	5515435	5519442	ENSG00000230733.2	AC092171.4	lincRNA	lnc-FSCN1-2	Liver
chr7	26591441	26596819	ENSG00000233760.1	AC004947.2	lincRNA	lnc-SNX10-87	Lung
chr7	27238194	27246878	ENSG00000243766.3	HOTTIP	antisense	HOTTIP	Heart;Testis
chr7	28219941	28283536	ENSG00000234336.2	JAZF1-AS1	antisense	JAZF1-AS1	Esophagus;Ovary;Testis
chr7	35754644	35774497	ENSG00000227544.4	AC018647.3	lincRNA	lnc-SEPT7-1	Adrenal.gland
chr7	35791466	35840226	ENSG00000228878.3	AC007551.3	lincRNA	SEPT7-AS1	n.def.
chr7	36820613	36822394	ENSG00000235728.1	AC007349.5	lincRNA	lnc-ANLN-3	Liver
chr7	39987121	39989354	ENSG00000259826.1	RP11-467D6.1	antisense	lnc-MPLKIP-1	Pancreas;Testis;Urinary.Bladder
chr7	67156045	67162016	ENSG00000233423.1	RP4-736H5.3	lincRNA	lnc-SBDS-6	Heart
chr7	73400322	73403097	ENSG00000261467.2	RP11-731K22.1	lincRNA	lnc-ELN-3	Lung
chr7	76531808	76548508	ENSG00000231183.3	AC007003.1	processed_transcript	lnc-CCDC146-6	Testis;Urinary.Bladder
chr7	77619701	77624488	ENSG00000232756.1	RP5-1185I7.1	antisense	lnc-PHTF2-1	Frontal.cortex
chr7	81638493	81659271	ENSG00000223770.1	MIR1255B1	antisense	lnc-CD36-11	n.def.
chr7	86954541	86974831	ENSG00000182165.13	TP53TG1	lincRNA	TP53TG1	Urinary.Bladder
chr7	87900207	87903065	ENSG00000264868.1	CTB-167B5.2	lincRNA	lnc-STEAP4-1	Frontal.cortex
chr7	91763918	91810039	ENSG00000188693.7	CTB-161K23.1	antisense	NA	Spinal.Cord
chr7	93701071	93706469	ENSG00000236938.1	AC003092.2	lincRNA	lnc-BET1-1	Esophagus
chr7	96584453	96643377	ENSG00000231764.4	DLX6-AS1	antisense	DLX6-AS1	Adrenal.gland;Colon;Frontal.cortex;Heart;Liver;Lung;Pancreas;Prostate;Testis;Urinary.Bladder
chr7	101206059	101212286	ENSG00000233123.1	LINC01007	lincRNA	LINC01007	Frontal.cortex
chr7	102123791	102184211	ENSG00000272949.1	RP11-514P8.8	processed_transcript	lnc-UPK3BL2-1	Adrenal.gland;Colon;Frontal.cortex;Heart;Lung;Ovary;Pancreas;Prostate;Spinal.Cord;Testis;Urinary.Bladder
chr7	104581510	104602781	ENSG00000237513.1	RP11-325F22.2	lincRNA	lnc-KMT2E-1	Adrenal.gland;Pancreas
chr7	105211530	105214107	ENSG00000272604.1	RP11-251G23.5	antisense	lnc-RINT1-3	Colon;Kidney;Ovary;Prostate;Testis;Urinary.Bladder
chr7	106415457	106436010	ENSG00000228742.5	RP5-884M6.1	lincRNA	LINC02577	Frontal.cortex
chr7	115915660	115926788	ENSG00000237870.2	AC073130.1	processed_transcript	lnc-TFEC-1	n.def.
chr7	116940915	116962290	ENSG00000238202.1	AC002465.2	antisense	lnc-ST7-1	Frontal.cortex
chr7	123634676	123667713	ENSG00000241345.1	RP4-630C24.3	antisense	lnc-SPAM1-2	n.def.
chr7	123672259	124035172	ENSG00000242593.1	RP5-921G16.1	antisense	lnc-SSU72P8-1, lnc-SSU72P8-3	Adrenal.gland
chr7	128164070	128171123	ENSG00000273270.1	RP11-212P7.2	lincRNA	lnc-IMPDH1-3	Frontal.cortex
chr7	129593074	129666391	ENSG00000244036.2	RP11-306G20.1	antisense	NA	n.def.
chr7	140702410	140704649	ENSG00000273081.1	RP4-813F11.4	lincRNA	lnc-MRPS33-2	n.def.
chr7	141404138	141438146	ENSG00000228775.3	WEE2-AS1	antisense	WEE2-AS1	Heart
chr7	146778026	146794701	ENSG00000236795.1	AC006004.1	antisense	lnc-EZH2-4	Esophagus;Kidney;Liver
chr7	154742936	154743898	ENSG00000272760.1	RP11-5C23.1	antisense	lnc-DPP6-2	Heart
chr7	156230483	156238282	ENSG00000233878.1	AC073133.1	lincRNA	lnc-LMBR1-12	n.def.
chr7	158799213	158822886	ENSG00000231419.2	LINC00689	processed_transcript	LINC00689	Heart
chr8	6666038	6693166	ENSG00000186530.13	XKR5	processed_transcript	lnc-XKR5-1	Pancreas;Spinal.Cord
chr8	8417404	8419634	ENSG00000253774.1	CTD-3023L14.1	lincRNA	lnc-CLDN23-1	Urinary.Bladder
chr8	9046521	9060364	ENSG00000248538.2	RP11-10A14.5	lincRNA	lnc-ERI1-32	Lung;Prostate
chr8	10291182	10295822	ENSG00000261451.1	RP11-981G7.1	sense_overlapping	lnc-MSRA-1	Heart
chr8	11415975	11417529	ENSG00000255354.1	RP11-148O21.2	antisense	lnc-FAM167A-2	Liver
chr8	12651752	12675800	ENSG00000255494.1	LINC00681	lincRNA	LINC00681	Lung;Prostate
chr8	14018806	14022868	ENSG00000254575.1	RP11-3G21.1	antisense	lnc-C8orf48-3	Heart;Liver;Ovary
chr8	20513202	20557645	ENSG00000253300.1	RP11-108E14.1	lincRNA	lnc-LZTS1-1	n.def.
chr8	23564654	23647000	ENSG00000253471.1	RP11-175E9.1	antisense	lnc-SLC25A37-3	Frontal.cortex
chr8	24153327	24769586	ENSG00000253535.1	RP11-624C23.1	antisense	lnc-NEFL-6	n.def.
chr8	29605825	29656008	ENSG00000253490.1	AC145110.1	lincRNA	LINC02099	Adrenal.gland
chr8	35861834	35952564	ENSG00000253524.1	RP11-89M20.2	lincRNA	lnc-BRF2-21	Colon
chr8	41391674	41435887	ENSG00000253133.1	RP11-360L9.4	antisense	lnc-NKX6-3-4	Adrenal.gland;Heart;Kidney;Ovary;Urinary.Bladder
chr8	42091193	42128715	ENSG00000253408.1	RP11-231D20.2	antisense	lnc-PLAT-3	n.def.
chr8	49502961	49507181	ENSG00000233858.4	AC026904.1	lincRNA	lnc-PPDPFL-5	n.def.
chr8	54427731	54436491	ENSG00000237807.3	RP11-400K9.4	lincRNA	lnc-OPRK1-3	Testis
chr8	58658708	58662758	ENSG00000254139.1	CTD-2339F6.1	lincRNA	lnc-FAM110B-3	Heart
chr8	62212723	62213628	ENSG00000253711.1	RP11-787D18.1	antisense	lnc-ASPH-3	Liver;Lung
chr8	65285885	65296344	ENSG00000254377.1	LINC00966	lincRNA	MIR124-2HG	n.def.
chr8	74209946	74268696	ENSG00000250295.2	RP11-434I12.2	antisense	RDH10-AS1	Spinal.Cord
chr8	75938663	75941695	ENSG00000254238.1	RP11-300E4.2	antisense	lnc-JPH1-5	Colon;Prostate
chr8	80680377	80715077	ENSG00000272138.1	RP11-27N21.3	lincRNA	LINC01607	Adrenal.gland
chr8	81447241	81451370	ENSG00000254162.1	RP11-48B3.3	lincRNA	lnc-ZNF704-1	Heart;Kidney;Testis;Urinary.Bladder
chr8	86084312	86089297	ENSG00000260493.1	RP11-219B4.7	antisense	lnc-C8orf59-8	Urinary.Bladder
chr8	86851934	86963312	ENSG00000253154.1	CTA-392E5.1	lincRNA	lnc-ATP6V0D2-2	Prostate
chr8	92054918	92056990	ENSG00000254219.1	GS1-251I9.2	processed_transcript	lnc-PIP4P2-1	Frontal.cortex
chr8	96216684	96822364	ENSG00000253773.1	KB-1047C11.2	lincRNA	C8orf37-AS1	Liver;Lung
chr8	103251622	103265561	ENSG00000246263.2	KB-431C1.4	antisense	UBR5-AS1	Colon
chr8	107532702	107669776	ENSG00000253582.1	RP11-649G15.2	antisense	lnc-ABRA-1	n.def.
chr8	111621470	111644623	ENSG00000253122.1	RP11-238I10.1	lincRNA	lnc-EBAG9-2	Colon;Lung;Prostate
chr8	112388868	112555202	ENSG00000253434.1	RP11-1101K5.1	lincRNA	LINC02237	Frontal.cortex
chr8	121064419	121068440	ENSG00000254343.2	RP11-760H22.2	lincRNA	lnc-DEPTOR-1	Urinary.Bladder
chr8	123792999	123793310	ENSG00000272043.1	RP11-44N11.3	lincRNA	lnc-ZHX2-1	Ovary
chr8	125318430	125320617	ENSG00000271975.1	RP11-383J24.6	lincRNA	lnc-TMEM65-4	Adrenal.gland;Pancreas;Testis;Urinary.Bladder
chr8	126934552	126963493	ENSG00000245164.2	LINC00861	lincRNA	LINC00861	Heart
chr8	128698588	128746213	ENSG00000249375.3	CASC11	lincRNA	CASC11	n.def.
chr8	128806779	129113499	ENSG00000249859.3	PVT1	processed_transcript	PVT1	Heart;Kidney;Liver;Ovary;Prostate;Spinal.Cord;Testis;Urinary.Bladder
chr8	145104030	145106423	ENSG00000204791.4	CTD-3065J16.6	antisense	lnc-SPATC1-1	Adrenal.gland
chr9	3526723	3671646	ENSG00000232104.2	RP11-509J21.1	lincRNA	RFX3-AS1	Frontal.cortex
chr9	5584490	5588994	ENSG00000231509.1	RP11-574F11.3	lincRNA	lnc-PDCD1LG2-1	Kidney;Testis
chr9	13406379	13433052	ENSG00000270547.1	RP11-536O18.2	lincRNA	LINC01235	Liver
chr9	19371384	19371943	ENSG00000272842.1	RP11-513M16.7	antisense	lnc-RPS6-3	Heart
chr9	21994777	22121096	ENSG00000240498.2	CDKN2B-AS1	antisense	CDKN2B-AS1	Heart;Urinary.Bladder
chr9	27829274	27844479	ENSG00000260390.1	RP11-575I8.1	lincRNA	lnc-IFNK-3	Colon;Frontal.cortex;Prostate
chr9	32643101	32645024	ENSG00000230516.1	RP11-555J4.3	lincRNA	lnc-TAF1L-1	Frontal.cortex
chr9	43184068	43189411	ENSG00000236322.2	RP11-327I22.8	lincRNA	lnc-ANKRD20A3-3	Adrenal.gland;Heart;Ovary;Spinal.Cord;Testis
chr9	46661242	46662837	ENSG00000231212.1	RP11-111F5.3	lincRNA	lnc-FOXD4L5-37	Adrenal.gland
chr9	86587148	86590692	ENSG00000235298.1	RP11-575L7.8	antisense	NA	Heart
chr9	89563614	89616948	ENSG00000226237.1	RP11-276H19.1	lincRNA	GAS1RR	Heart
chr9	96938740	96940174	ENSG00000269929.1	RP11-2B6.2	lincRNA	lnc-ZNF169-7	Heart;Lung
chr9	98257206	98257661	ENSG00000271314.1	RP11-435O5.6	antisense	lnc-ERCC6L2-12	Frontal.cortex
chr9	101609511	101634697	ENSG00000267026.1	RP11-92C4.3	antisense	lnc-ANKS6-1	n.def.
chr9	125699902	125702612	ENSG00000261094.2	RP11-355O1.11	sense_overlapping	lnc-RABGAP1-1	Ovary;Urinary.Bladder
chr9	126768556	126771675	ENSG00000236668.2	RP11-85O21.2	antisense	lnc-DENND1A-3	Adrenal.gland;Kidney;Spinal.Cord;Testis;Urinary.Bladder
chr9	130578345	130584799	ENSG00000225032.1	RP11-228B15.4	antisense	NA	Lung
chr9	130630143	130649066	ENSG00000257524.1	RP11-203J24.9	processed_transcript	lnc-ST6GALNAC6-1	ALL
chr9	131068269	131068629	ENSG00000273281.1	RP11-339B21.14	lincRNA	lnc-GOLGA2-4	Esophagus;Heart;Spinal.Cord;Testis;Urinary.Bladder
chr9	134008252	134042892	ENSG00000236986.2	RP11-544A12.4	antisense	lnc-FAM78A-3	Prostate
chr9	136919412	136923927	ENSG00000235138.1	RP11-374P20.4	antisense	lnc-BRD3OS-2	n.def.
chr9	138466781	138478958	ENSG00000237339.1	RP11-98L5.2	lincRNA	LINC01502	Colon;Frontal.cortex;Liver;Lung;Prostate;Testis
chr9	139693675	139704494	ENSG00000273066.1	RP11-216L13.19	processed_transcript	NA	Ovary;Pancreas;Testis
chrX	17546558	17605281	ENSG00000235834.1	RP1-60N8.1	sense_intronic	lnc-SCML1-1	Heart
chrX	46404928	46407843	ENSG00000230844.2	ZNF674-AS1	lincRNA	ZNF674-AS1	Liver
chrX	51099796	51139314	ENSG00000229151.1	RP11-348F1.3	antisense	LINC01284	Adrenal.gland;Colon;Frontal.cortex;Heart;Liver;Lung;Ovary;Pancreas;Prostate;Spinal.Cord;Testis;Urinary.Bladder
chrX	73040486	73072588	ENSG00000229807.5	XIST	lincRNA	XIST	Esophagus
chrX	73429811	73433495	ENSG00000271533.1	RP3-368A4.6	sense_intronic	FTX	Kidney
chrX	101854440	101969599	ENSG00000271147.3	RP4-769N13.6	processed_transcript	LINC00630	Heart;Urinary.Bladder
chrX	117973519	118015978	ENSG00000203650.3	RP4-562J12.2	lincRNA	LINC01285	Liver
chrX	142840832	142911228	ENSG00000225970.1	RP3-526F5.2	lincRNA	lnc-SPANXN4-6	Lung
chrX	148609130	148622504	ENSG00000241769.3	LINC00893	antisense	LINC00893	Prostate
chrX	151072903	151082440	ENSG00000229967.1	RP11-366F6.2	antisense	MAGEA4-AS1	Colon;Frontal.cortex
chrX	152689210	152691934	ENSG00000259886.1	U82695.10	lincRNA	lnc-ZNF275-4	Ovary
