# Supplementary material for: Harnessing the tissue and plasma lncRNA-peptidome to discover peptide-based cancer biomarkers
Source: Sci Rep. 2019 Aug 23;9:12322. doi: 10.1038/s41598-019-48774-1 (PMC6707329; doi:10.1038/s41598-019-48774-1)
Supplement: Supplementary file 4 — Table S3 [file 41598_2019_48774_MOESM4_ESM.xlsx]

## Sheet: Sheet 1
Table S3: Detailed annotations of lncRNA transcripts with coding potential in cell-lines
chr	start	end	gene_id	gene_name	gene_type	LNCipedia_id	cell_line
chr1	16860381	16862144	ENSG00000233421.3	U1	lincRNA	LINC01783, lnc-PADI1-4	A549;HEK293;HELA;HEPG2;LnCAP;MCF7;U2OS
chr1	43919598	43922666	ENSG00000229348.1	HYI-AS1	antisense	HYI-AS1	GAMG
chr1	71547007	71955652	ENSG00000229956.5	ZRANB2-AS2	processed_transcript	ZRANB2-AS2	HEK293;Jurkat;RKO
chr1	96719625	96839681	ENSG00000231987.1	RP5-898J17.1	lincRNA	LINC01787	GAMG;HEPG2;LnCAP;RKO
chr1	120835810	120838343	ENSG00000236933.1	RP11-439A17.7	antisense		GAMG;HEK293;HELA;Jurkat
chr1	143687097	143720401	ENSG00000231734.4	RP6-206I17.2	lincRNA	lnc-NUDT4B-1	ALL
chr1	145096220	145116922	ENSG00000223380.3	SEC22B	lincRNA	lnc-NBPF14-1	ALL
chr1	153598808	153606816	ENSG00000271853.1	RP1-178F15.5	processed_transcript	lnc-S100A13-2	A549;GAMG;HEK293;HELA;HEPG2;K562;LnCAP;MCF7;RKO;U2OS
chr1	156657487	156661789	ENSG00000237588.2	RP11-66D17.3	lincRNA	lnc-CRABP2-2	GAMG;HEK293;HELA;Jurkat;K562;MCF7;RKO;U2OS
chr1	168370067	168391894	ENSG00000228697.1	RP5-968D22.1	lincRNA	lnc-XCL2-2	MCF7
chr1	172109461	172113934	ENSG00000230630.1	DNM3OS	antisense	DNM3OS	A549
chr1	178693441	178695420	ENSG00000273062.1	RP11-428K3.1	antisense	lnc-ANGPTL1-3	GAMG;HEK293;HELA;Jurkat;MCF7;RKO;U2OS
chr1	207352641	207357407	ENSG00000243636.1	RP11-164O23.7	lincRNA	lnc-C4BPA-1	HEK293;K562
chr1	213991094	214160973	ENSG00000230461.4	PROX1-AS1	antisense	PROX1-AS1	A549;GAMG;HEK293;HELA;K562;MCF7;RKO
chr1	222988364	223010726	ENSG00000228106.1	RP11-452F19.3	lincRNA	lnc-DISP1-1	GAMG;HEK293
chr1	238025475	238091621	ENSG00000237250.3	RP11-193H5.1	antisense		ALL
chr1	238648745	238701605	ENSG00000231877.1	RP11-177F15.1	lincRNA	lnc-RYR2-3	LnCAP
chr10	32570614	32571757	ENSG00000226842.1	RP11-166N17.3	antisense	lnc-CCDC7-3	HEK293;HELA;Jurkat
chr10	35894929	35897081	ENSG00000273312.1	RP11-425A6.5	antisense	lnc-FZD8-2	A549;GAMG;HELA;HEPG2;Jurkat;LnCAP;RKO
chr10	48249334	48262214	ENSG00000270119.1	RP11-301J7.8	processed_transcript	lnc-ANXA8-1	ALL
chr10	51253146	51371338	ENSG00000244393.3	RP11-592B15.3	processed_transcript		ALL
chr10	86953177	86957714	ENSG00000237267.1	RP11-181F12.1	lincRNA	LINC01519	HEPG2;K562;LnCAP;MCF7
chr10	88963632	89102369	ENSG00000223482.3	NUTM2A-AS1	antisense	NUTM2A-AS1	HEPG2
chr10	91043522	91051882	ENSG00000232110.3	RP11-149I23.3	antisense	lnc-IFIT2-1	A549;GAMG;HEK293;Jurkat;RKO
chr10	97889472	97965044	ENSG00000177853.10	ZNF518A	processed_transcript	lnc-CCNJ-1	HELA;Jurkat
chr11	2004467	2011150	ENSG00000226416.1	MRPL23-AS1	antisense	MRPL23-AS1	A549;GAMG;HELA;HEPG2;Jurkat;RKO;U2OS
chr11	2629558	2721224	ENSG00000269821.1	KCNQ1OT1	antisense	KCNQ1OT1	ALL
chr11	65190245	65213011	ENSG00000245532.4	NEAT1	lincRNA	NEAT1	GAMG;HELA;Jurkat;U2OS
chr11	66037303	66045996	ENSG00000245156.1	RP11-867G23.3	lincRNA	lnc-YIF1A-2	HELA;HEPG2;Jurkat;K562;RKO
chr11	76511408	76515599	ENSG00000261578.1	RP11-21L23.2	sense_overlapping	lnc-TSKU-1	GAMG;HEK293;HELA;HEPG2;K562;RKO;U2OS
chr11	122026130	122293579	ENSG00000255090.1	RP11-820L6.1	processed_transcript	MIR100HG	n.def.
chr11	128396037	128400284	ENSG00000254588.1	RP11-1007G5.2	antisense	lnc-FLI1-2	n.def.
chr12	5425127	5428513	ENSG00000256146.1	RP11-319E16.2	lincRNA	lnc-NTF3-2	HEK293;MCF7;U2OS
chr12	13679788	13700516	ENSG00000256306.1	RP11-4N23.1	processed_transcript	lnc-EMP1-1	n.def.
chr12	22548022	22551009	ENSG00000256714.1	RP11-73M14.1	lincRNA	lnc-C2CD5-1	A549;HEK293;HELA;Jurkat;LnCAP
chr12	31516415	31522235	ENSG00000256232.1	RP11-771K4.1	lincRNA	LINC02387	HELA;HEPG2;MCF7;U2OS
chr12	52599368	52604639	ENSG00000257137.1	C12orf80	lincRNA	lnc-KRT80-1	GAMG;HEK293;HEPG2;Jurkat;K562;RKO
chr12	53835525	53861312	ENSG00000257379.1	RP11-793H13.8	processed_transcript		ALL
chr12	77271973	77274132	ENSG00000257910.1	RP11-461F16.3	antisense	lnc-ZDHHC17-2	n.def.
chr12	82906456	82909596	ENSG00000257431.1	RP11-263K4.3	lincRNA	lnc-METTL25-1	HEK293
chr12	90674671	90694117	ENSG00000258183.1	RP11-753N8.1	lincRNA	LINC02392	Jurkat
chr12	104140093	104162636	ENSG00000257681.1	RP11-341G23.4	antisense	lnc-NT5DC3-1	A549;Jurkat;K562;RKO
chr12	109791888	109797293	ENSG00000256560.1	RP11-256L11.1	lincRNA	LINC01486	n.def.
chr12	110825268	110883353	ENSG00000258210.1	RP11-478C19.2	processed_transcript	lnc-ARPC3-2	A549;GAMG;HEK293;HELA;HEPG2;Jurkat;LnCAP;MCF7;RKO;U2OS
chr12	122501212	122506522	ENSG00000256546.1	AC156455.1	processed_transcript	lnc-MLXIP-12	U2OS
chr12	126468248	126470780	ENSG00000256276.1	RP5-916L7.2	lincRNA	lnc-TMEM132B-2	A549;GAMG;HEK293;HELA;LnCAP;MCF7;RKO;U2OS
chr12	127210816	127230798	ENSG00000189238.4	LINC00943	lincRNA	LINC00943	n.def.
chr12	127629617	127631077	ENSG00000256001.1	RP11-575F12.2	lincRNA	lnc-SLC15A4-14	HEK293;K562
chr12	128399917	128436097	ENSG00000256193.1	LINC00507	lincRNA	LINC00507	HELA
chr12	130165972	130182772	ENSG00000256137.1	RP11-174M13.2	lincRNA	lnc-RIMBP2-6	HELA;LnCAP;MCF7;RKO
chr13	24040710	24061603	ENSG00000232977.2	LINC00327	lincRNA	LINC00327	A549;GAMG;MCF7
chr13	46626941	46687467	ENSG00000235903.3	CPB2-AS1	antisense	CPB2-AS1	A549;GAMG;HELA;LnCAP;MCF7;U2OS
chr13	76123909	76381256	ENSG00000261553.1	RP11-29G8.3	processed_transcript		ALL
chr13	77649649	77672677	ENSG00000236051.2	MYCBP2-AS1	antisense		HEK293;HELA;HEPG2;Jurkat;LnCAP;RKO
chr13	88453291	88456063	ENSG00000223404.3	LINC00397	lincRNA	LINC00397	GAMG;HEK293;HELA;Jurkat;LnCAP;MCF7;RKO;U2OS
chr13	97600272	97601838	ENSG00000272329.1	RP11-65L19.4	lincRNA	lnc-HS6ST3-2	GAMG;HEK293;RKO;U2OS
chr14	21463996	21467322	ENSG00000258471.1	RP11-84C10.4	antisense	lnc-NDRG2-1	HEK293;Jurkat;K562
chr14	22849083	22951948	ENSG00000251002.3	AE000661.37	processed_transcript	lnc-DAD1-2	GAMG;HEK293;HELA;HEPG2;Jurkat;K562;LnCAP;RKO
chr14	24678852	24685193	ENSG00000260669.2	AL136419.6	processed_transcript	lnc-NEDD8-MDP1-1	A549;HEK293;HELA;HEPG2;Jurkat;K562;LnCAP;MCF7;RKO;U2OS
chr14	35390064	35451738	ENSG00000258704.1	RP11-85K15.2	processed_transcript	lnc-BAZ1A-4	HELA;LnCAP;MCF7;RKO;U2OS
chr14	38025363	38036300	ENSG00000259087.1	RP11-356O9.2	lincRNA	lnc-FOXA1-1	LnCAP;U2OS
chr14	55965996	56046828	ENSG00000186615.6	KTN1-AS1	antisense	KTN1-AS1	GAMG;HEK293;LnCAP
chr14	88176763	88338635	ENSG00000258807.1	RP11-1152H15.1	lincRNA	lnc-GALC-3	Jurkat
chr14	90918407	90921461	ENSG00000258678.1	RP11-1078H9.1	lincRNA	LINC02317	A549;Jurkat
chr15	22278010	22413497	ENSG00000259176.1	RP11-69H14.6	sense_overlapping	lnc-OR4N4-1	n.def.
chr15	24480225	24521976	ENSG00000261621.1	RP11-580I1.2	lincRNA	lnc-NPAP1-9	Jurkat
chr15	25223730	25664609	ENSG00000224078.8	SNHG14	processed_transcript	lnc-SNRPN-8, SNHG14	n.def.
chr15	29967194	29973161	ENSG00000256802.2	RP11-680F8.1	antisense	lnc-GOLGA8J-3	HEPG2;Jurkat
chr15	36633940	36636367	ENSG00000259395.1	RP11-475A13.2	lincRNA	lnc-C15orf41-4	HELA;Jurkat
chr15	37391540	37392374	ENSG00000259460.1	RP11-128A17.1	antisense	lnc-C15orf41-18	HELA;Jurkat;K562
chr15	38276967	38354541	ENSG00000259225.2	RP11-1008C21.1	lincRNA	LINC02345	GAMG;HELA;K562;LnCAP;MCF7
chr15	52044682	52048672	ENSG00000259377.1	CTD-2308G16.1	sense_intronic	lnc-SCG3-1	GAMG;HEK293;Jurkat;U2OS
chr15	55609382	55611359	ENSG00000225973.3	RP11-139H15.1	antisense	lnc-PIGBOS1-1	A549;GAMG;LnCAP;MCF7;U2OS
chr15	69884468	69988089	ENSG00000259641.1	RP11-279F6.3	lincRNA	lnc-RPLP1-12	A549;HEK293;HELA;HEPG2;K562;MCF7;RKO;U2OS
chr15	72577068	72668322	ENSG00000260729.1	RP11-106M3.2	processed_transcript	lnc-CELF6-1	ALL
chr15	76467232	76473827	ENSG00000259422.1	RP11-593F23.1	antisense	lnc-ETFA-1	n.def.
chr15	80458265	80459322	ENSG00000259967.1	RP11-2E17.2	lincRNA	lnc-ZFAND6-1	n.def.
chr15	89002948	89055760	ENSG00000173867.8	RP11-97O12.7	processed_transcript	lnc-DET1-1	ALL
chr15	94261771	94614049	ENSG00000258754.3	CTD-3049M7.1	lincRNA	LINC01579	U2OS
chr15	100913144	100978119	ENSG00000259430.1	RP11-168G16.2	antisense	CERS3-AS1	n.def.
chr15	101389766	101402376	ENSG00000232386.5	RP11-66B24.2	lincRNA	lnc-ALDH1A3-1	GAMG;HELA;HEPG2
chr16	10670356	10672040	ENSG00000260310.1	RP11-27M24.2	sense_intronic	lnc-TEKT5-2	n.def.
chr16	13425225	13426440	ENSG00000262011.1	AC003009.1	antisense	lnc-CPPED1-5	A549;GAMG;HEK293;HELA;HEPG2;Jurkat;LnCAP;MCF7
chr16	14024534	14029492	ENSG00000262732.1	CTD-2135D7.2	antisense	lnc-PARN-7	HEK293
chr16	20451588	20458322	ENSG00000262995.1	CTD-2194A8.2	antisense	lnc-PDILT-1	HEPG2
chr16	30205213	30215631	ENSG00000213599.5	SLX1A-SULT1A3	processed_transcript		ALL
chr16	30751988	30762702	ENSG00000260899.1	RP11-2C24.4	lincRNA		Jurkat
chr16	70010200	70099851	ENSG00000196696.8	PDXDC2P	processed_transcript	lnc-EXOSC6-3	ALL
chr16	70190243	70207351	ENSG00000247228.2	RP11-296I10.3	antisense	lnc-EXOSC6-2	HEK293;K562
chr16	71963914	71965102	ENSG00000263320.1	RP11-498D10.6	antisense		Jurkat;U2OS
chr16	73420704	73455292	ENSG00000258779.2	RP11-140I24.1	lincRNA	LINC01568	A549;GAMG;HEK293;HELA;MCF7
chr16	82203901	82209408	ENSG00000261029.1	CTD-2588J6.2	lincRNA	lnc-HSD17B2-1	A549;HEK293;HEPG2;Jurkat
chr16	88729706	88753594	ENSG00000260630.2	SNAI3-AS1	antisense	SNAI3-AS1	GAMG;HELA;U2OS
chr16	88809175	88812156	ENSG00000182376.2	RP5-1142A6.8	antisense	lnc-CTU2-5	GAMG;HEK293
chr17	7466604	7482033	ENSG00000265500.1	SENP3-EIF4A1	processed_transcript		ALL
chr17	14207171	14208822	ENSG00000266709.1	RP11-214O1.2	lincRNA	lnc-COX10-3	n.def.
chr17	15709555	15721056	ENSG00000237057.2	AC015922.6	lincRNA	LINC02087	HEPG2
chr17	26684670	26708716	ENSG00000258924.4	CTB-96E2.3	processed_transcript		A549;GAMG;LnCAP;MCF7;U2OS
chr17	30651450	30687719	ENSG00000265794.1	RP11-227G15.3	processed_transcript		ALL
chr17	40704456	40706766	ENSG00000266962.1	RP11-400F19.6	antisense	lnc-PSMC3IP-3	HELA
chr17	41522075	41528568	ENSG00000267151.2	MIR2117	lincRNA	MIR2117HG	n.def.
chr17	46122503	46125435	ENSG00000263412.1	RP5-890E16.2	processed_transcript	lnc-COPZ2-1	HEK293;HELA;Jurkat;K562;RKO
chr17	53246184	53250993	ENSG00000261589.1	CTC-462L7.1	lincRNA	lnc-STXBP4-1	A549;GAMG;HEK293;HELA;HEPG2;Jurkat;K562;LnCAP;RKO
chr17	72966799	72971823	ENSG00000263586.1	RP11-309N17.4	antisense	HID1-AS1	GAMG;HEPG2;Jurkat;LnCAP;MCF7;U2OS
chr17	75543022	75559325	ENSG00000267506.1	RP11-13K12.1	lincRNA	lnc-SEPT9-3	HEPG2;Jurkat;RKO
chr18	3190395	3247275	ENSG00000265399.1	RP13-270P17.2	antisense		n.def.
chr18	34853669	34856535	ENSG00000267202.1	RP11-797E24.3	antisense	lnc-KIAA1328-5	A549;HELA;HEPG2;Jurkat;LnCAP;MCF7;U2OS
chr18	46642671	46652849	ENSG00000265128.1	RP11-15F12.3	antisense	lnc-CTIF-2	A549;GAMG;HEK293;HELA;MCF7;RKO;U2OS
chr18	54695063	54706076	ENSG00000267225.1	WDR7-UT1	sense_overlapping	WDR7-OT1	A549;GAMG;HEK293;HELA;HEPG2
chr18	65149028	65152203	ENSG00000260578.1	CTD-2541J13.1	lincRNA	lnc-DSEL-1	GAMG;HEK293;HELA;HEPG2;Jurkat;K562;LnCAP;RKO;U2OS
chr18	75897223	75900887	ENSG00000266213.1	RP11-100K18.1	lincRNA	lnc-SALL3-5	HELA
chr19	3141574	3155173	ENSG00000267551.3	AC005264.2	antisense	lnc-AES-6	U2OS
chr19	18643718	18646998	ENSG00000269191.1	AC005387.2	antisense	lnc-KXD1-2	n.def.
chr19	28175488	28284848	ENSG00000261824.2	LINC00662	lincRNA	LINC00662	A549;HELA
chr19	29777918	30016659	ENSG00000264515.1	CTC-525D6.1	processed_transcript	lnc-UQCRFS1-1	A549
chr19	35328793	35346208	ENSG00000269086.2	CTC-523E23.5	lincRNA	lnc-ZNF30-3	MCF7
chr19	37288420	37319017	ENSG00000267254.1	CTD-2162K18.5	antisense	lnc-ZNF345-29	GAMG;HEPG2;MCF7
chr19	38039816	38078249	ENSG00000267470.1	ZNF571-AS1	antisense	ZNF571-AS1	HEK293;HELA;Jurkat
chr19	50553846	50570050	ENSG00000204666.3	CTD-2126E3.1	sense_overlapping	lnc-ZNF473-1	LnCAP;U2OS
chr19	54949192	54949528	ENSG00000269873.1	CTD-2587H19.3	lincRNA	lnc-LENG9-6	n.def.
chr2	779837	864112	ENSG00000237667.1	AC113607.1	lincRNA	LINC01115	GAMG;HEK293;HELA;HEPG2;Jurkat;LnCAP;MCF7
chr2	25427182	25432071	ENSG00000230452.1	AC012457.2	antisense	LINC01381	HEPG2;Jurkat;MCF7
chr2	27805913	27858041	ENSG00000259080.1	RP11-158I13.2	processed_transcript		ALL
chr2	30569525	30575297	ENSG00000235997.2	AC109642.1	lincRNA	LINC01936	GAMG
chr2	37436018	37439820	ENSG00000272054.1	RP11-423P10.2	sense_intronic		n.def.
chr2	59465851	59960531	ENSG00000233891.3	AC007131.2	lincRNA	lnc-BCL11A-18	K562;U2OS
chr2	66653867	66660602	ENSG00000226819.1	MEIS1-AS3	antisense	MEIS1-AS3	GAMG;HEK293;HELA;HEPG2;Jurkat;LnCAP
chr2	67350489	67442451	ENSG00000236780.1	AC078941.1	lincRNA	LINC01829	GAMG;HEK293;Jurkat
chr2	69059948	69064324	ENSG00000228329.1	AC097495.3	lincRNA	LINC01890	GAMG;HEPG2;LnCAP;MCF7;U2OS
chr2	96472866	96481963	ENSG00000232931.1	LINC00342	lincRNA	LINC00342	Jurkat
chr2	105424030	105469641	ENSG00000233639.1	AC018730.1	antisense	PANTR1	Jurkat
chr2	113969099	114034158	ENSG00000189223.9	AC016683.6	processed_transcript	PAX8-AS1	GAMG;HEK293;Jurkat;LnCAP;MCF7;U2OS
chr2	123822897	123825298	ENSG00000237856.1	AC062020.2	lincRNA	lnc-CNTNAP5-4	A549;HEPG2;MCF7;RKO;U2OS
chr2	139362080	139370737	ENSG00000237772.1	AC092620.3	lincRNA	lnc-SPOPL-18	Jurkat;K562
chr2	149624039	149646351	ENSG00000231079.3	AC105402.4	antisense	lnc-MMADHC-2	A549
chr2	151839020	151859988	ENSG00000228064.1	AC023469.2	antisense	lnc-TNFAIP6-1	GAMG;Jurkat
chr2	177389607	177396411	ENSG00000236231.1	AC017048.2	lincRNA	lnc-EVX2-4	n.def.
chr2	179265561	179267618	ENSG00000260931.1	RP11-65L3.1	lincRNA	lnc-OSBPL6-1	K562
chr2	196316502	196380423	ENSG00000271893.1	RP11-762E8.1	lincRNA	LINC01827	HEK293;HELA;Jurkat;MCF7
chr2	200732119	200775882	ENSG00000232732.5	AC073043.1	processed_transcript	lnc-FTCDNL1-4	GAMG;LnCAP;MCF7;U2OS
chr2	207504797	207506006	ENSG00000231653.1	AC010731.3	antisense	lnc-FAM237A-1	A549;HELA;HEPG2;Jurkat;LnCAP;MCF7;RKO;U2OS
chr2	216444130	216447358	ENSG00000227981.2	AC012668.3	lincRNA	lnc-FN1-2	n.def.
chr2	219840321	219844382	ENSG00000236445.2	LINC00608	lincRNA	LINC00608	A549;GAMG;HEK293;HELA;HEPG2;K562;LnCAP;MCF7;RKO;U2OS
chr2	219866937	219880443	ENSG00000224090.1	AC097468.4	antisense		GAMG;HEK293;HEPG2;RKO
chr2	235742959	235822028	ENSG00000235726.1	AC010148.1	processed_transcript	lnc-ARL4C-2	GAMG;HEK293;HELA;HEPG2;Jurkat;LnCAP;MCF7;RKO;U2OS
chr2	239140325	239164274	ENSG00000225057.2	AC096574.4	processed_transcript	lnc-ERFE-4	A549;GAMG;HEK293;HELA;HEPG2;Jurkat;K562;LnCAP;RKO;U2OS
chr2	242521337	242522141	ENSG00000273113.1	RP11-367H1.1	lincRNA	lnc-BOK-1	n.def.
chr20	25936448	25949924	ENSG00000226203.1	RP4-760C5.5	lincRNA	LINC01733	A549;HELA;LnCAP
chr20	43323533	43374662	ENSG00000244558.1	RP11-445H22.4	antisense	lnc-ADA-3	A549;GAMG;HEK293;HEPG2;Jurkat;K562;LnCAP;MCF7;RKO
chr20	46988693	46999372	ENSG00000235621.4	LINC00494	lincRNA	LINC00494	GAMG;HEK293;HELA;Jurkat;K562;LnCAP;RKO
chr20	57090435	57194944	ENSG00000231290.1	APCDD1L-AS1	processed_transcript	APCDD1L-DT	n.def.
chr20	57927250	57932829	ENSG00000225129.1	RP4-614C15.2	lincRNA	lnc-PRELID3B-1	GAMG;HEK293;HELA;K562;U2OS
chr21	25676863	25693690	ENSG00000224832.1	AP000469.2	lincRNA	LINC01689	A549;HEK293;HELA
chr21	37504065	37528615	ENSG00000236830.2	CBR3-AS1	processed_transcript	CBR3-AS1	HEPG2
chr21	40110945	40119384	ENSG00000223806.3	LINC00114	lincRNA	LINC00114	ALL
chr21	42513427	42520060	ENSG00000226496.1	LINC00323	antisense	lnc-TMPRSS2-83	A549
chr21	44783212	44786446	ENSG00000225637.1	AP001046.6	lincRNA	lnc-CRYAA-2	A549;GAMG;HELA;HEPG2;LnCAP
chr21	46839631	46844985	ENSG00000183535.5	COL18A1-AS1	antisense	COL18A1-AS1	n.def.
chr22	18270418	18294263	ENSG00000093100.13	XXbac-B461K10.4	processed_transcript	lnc-BID-1	ALL
chr22	22657589	22677203	ENSG00000236850.4	BMS1P20	processed_transcript	lnc-VPREB1-7	GAMG;HEPG2;Jurkat;K562;LnCAP;U2OS
chr22	27254597	27261749	ENSG00000223704.1	RP1-90L6.2	lincRNA	LINC01422	GAMG;HEPG2;Jurkat;K562
chr22	28315364	28404569	ENSG00000235954.2	TTC28-AS1	processed_transcript	TTC28-AS1	A549;HEPG2
chr22	37243415	37266483	ENSG00000183822.2	CTA-833B7.2	antisense	NCF4-AS1	GAMG;HEK293;Jurkat;K562
chr22	42896585	42908566	ENSG00000172250.10	SERHL	processed_transcript	lnc-SERHL2-1	A549;GAMG;HEK293;HELA;HEPG2;LnCAP
chr22	43434591	43448372	ENSG00000230319.1	AL022476.2	antisense		LnCAP;MCF7
chr22	48016792	48027318	ENSG00000205634.2	LINC00898	lincRNA	LINC00898	A549;GAMG;HELA;HEPG2;Jurkat;LnCAP;MCF7;RKO;U2OS
chr22	48027423	48251349	ENSG00000224271.1	RP11-191L9.4	lincRNA	lnc-TBC1D22A-4	RKO
chr22	50980734	50981335	ENSG00000272666.1	CTA-384D8.35	lincRNA	lnc-SYCE3-1	n.def.
chr3	48481762	48488060	ENSG00000244380.1	RP11-24C3.2	antisense	lnc-CCDC51-1	HEK293;LnCAP
chr3	80810193	80838114	ENSG00000242828.1	RP11-47P18.1	lincRNA	lnc-GBE1-5	GAMG;K562
chr3	107602095	107647754	ENSG00000240423.1	LINC00636	lincRNA	LINC00636	ALL
chr3	118661920	118667088	ENSG00000239877.2	IGSF11-AS1	antisense	IGSF11-AS1	GAMG;HELA;HEPG2;Jurkat;LnCAP;RKO;U2OS
chr3	119813742	119855630	ENSG00000242622.1	RP11-18H7.1	lincRNA	lnc-NR1I2-1	GAMG;U2OS
chr3	128182437	128191160	ENSG00000242049.1	DNAJB8-AS1	antisense	DNAJB8-AS1	HELA;HEPG2;Jurkat;LnCAP;RKO;U2OS
chr3	149095565	149104370	ENSG00000240541.2	TM4SF1-AS1	antisense	TM4SF1-AS1	A549;HELA;LnCAP;MCF7
chr3	181670131	181728466	ENSG00000242512.4	RP11-416O18.1	lincRNA	LINC01206	A549;HEPG2
chr3	195384933	195460422	ENSG00000242086.4	LINC00969	lincRNA	lnc-MUC20-67	A549;GAMG;HEK293;HELA;HEPG2;Jurkat;K562;LnCAP;MCF7;U2OS
chr3	196158235	196160242	ENSG00000225822.3	UBXN7-AS1	antisense		n.def.
chr4	1552011	1552299	ENSG00000272783.1	RP13-1016M1.2	lincRNA	lnc-UVSSA-1	n.def.
chr4	6689175	6692246	ENSG00000246526.2	RP11-539L10.2	lincRNA	LINC002481	Jurkat
chr4	19457059	19911315	ENSG00000248515.1	RP11-608O21.1	lincRNA	lnc-SLIT2-1	Jurkat
chr4	21699073	21720649	ENSG00000248343.1	RP11-556G22.2	antisense	lnc-PACRGL-4	HEK293
chr4	27264128	27268876	ENSG00000251325.1	RP11-415C15.3	lincRNA	lnc-CCKAR-4	A549;GAMG;HEK293;HELA;HEPG2;Jurkat;K562;RKO;U2OS
chr4	43459544	43494560	ENSG00000248143.1	RP11-324J13.2	lincRNA	LINC02383	HEK293
chr4	47842139	47846356	ENSG00000259959.1	RP11-121C2.2	lincRNA	lnc-CORIN-1	HEK293;HELA;LnCAP
chr4	53546776	53558816	ENSG00000260120.1	RP11-177B4.2	lincRNA	lnc-RASL11B-4	ALL
chr4	83814162	83822113	ENSG00000251022.2	THAP9-AS1	antisense	THAP9-AS1	A549;GAMG;HEPG2;LnCAP;MCF7
chr4	99580055	99585701	ENSG00000260641.1	RP11-1299A16.3	antisense	lnc-RAP1GDS1-3	GAMG;HEK293;HELA;Jurkat;K562;LnCAP;RKO
chr4	147926644	147930297	ENSG00000260090.1	RP11-292D4.3	lincRNA	lnc-POU4F2-4	HEK293;HEPG2;Jurkat;LnCAP;MCF7;RKO;U2OS
chr4	150075447	150199275	ENSG00000248210.1	RP11-24I21.1	lincRNA	LINC02355	HEK293
chr4	150273169	150817385	ENSG00000234828.3	RP11-526A4.1	lincRNA	lnc-IQCM-2	Jurkat;U2OS
chr4	156197841	156302498	ENSG00000250910.3	AC097467.2	antisense	lnc-NPY2R-1	A549
chr4	157607816	157613788	ENSG00000248912.1	RP11-171N4.4	lincRNA	lnc-GLRB-3	A549;GAMG;HEK293;HELA;HEPG2;RKO;U2OS
chr4	162300105	162309569	ENSG00000249568.1	RP11-234O6.2	antisense		HELA
chr5	8450856	8463208	ENSG00000247516.3	MIR4458HG	lincRNA	MIR4458HG	HEK293;Jurkat
chr5	37840540	37875901	ENSG00000248587.2	GDNF-AS1	lincRNA	lnc-WDR70-7	GAMG
chr5	38282366	38291088	ENSG00000248730.1	EGFLAM-AS4	antisense	EGFLAM-AS4	A549;HEK293;HELA;Jurkat;K562;RKO;U2OS
chr5	92745065	92921354	ENSG00000237187.4	NR2F1-AS1	processed_transcript	NR2F1-AS1	HEK293
chr5	111964133	111967797	ENSG00000250358.1	RP11-159K7.2	lincRNA	LINC02200	HELA
chr5	132446747	132450167	ENSG00000251616.1	RP11-485M7.3	lincRNA	lnc-FSTL4-1	A549;HEK293;HELA;Jurkat;K562;MCF7
chr5	136070616	136090375	ENSG00000250284.1	CTB-1I21.1	lincRNA	lnc-SMAD5-4	MCF7
chr5	137150022	137225025	ENSG00000250159.2	RP11-381K20.2	antisense	lnc-HNRNPA0-4	GAMG
chr5	159175240	159188068	ENSG00000254199.1	AC008691.1	lincRNA	LINC01847	HEK293;Jurkat
chr5	172381910	172384165	ENSG00000254295.1	CTC-308K20.2	lincRNA	lnc-RPL26L1-1	A549;HEK293;HELA;Jurkat
chr6	3182978	3195990	ENSG00000230269.2	RP1-40E16.9	lincRNA	LINC02525	HELA
chr6	10429488	10435107	ENSG00000183674.7	LINC00518	lincRNA	LINC00518	GAMG;HELA;K562;LnCAP;MCF7
chr6	30834759	30843695	ENSG00000237775.1	DDR1-AS1	antisense	DDR1-DT	n.def.
chr6	32358287	32361463	ENSG00000228962.1	HCG23	antisense	HCG23	A549;GAMG;HEK293;HELA;Jurkat;K562;LnCAP;MCF7;RKO;U2OS
chr6	32811863	32814272	ENSG00000204261.4	TAPSAR1	lincRNA		GAMG;HEK293;HELA;Jurkat;K562
chr6	34247456	34254545	ENSG00000225339.2	RP11-513I15.6	lincRNA	lnc-HMGA1-2	n.def.
chr6	76066930	76096096	ENSG00000237174.3	RP11-415D17.3	antisense	lnc-SENP6-2	HEK293;HELA;HEPG2;RKO;U2OS
chr6	116601362	116691436	ENSG00000240050.1	RP1-93H18.1	lincRNA	lnc-NT5DC1-2	GAMG;Jurkat
chr6	135027198	135028487	ENSG00000236389.1	RP1-287H17.1	lincRNA	lnc-ALDH8A1-1	GAMG;HELA
chr6	135376171	135381688	ENSG00000232876.1	CTA-212D2.2	antisense	lnc-MYB-3	MCF7
chr6	147163037	147525750	ENSG00000233452.2	STXBP5-AS1	antisense	STXBP5-AS1	A549;GAMG;HEK293;HEPG2;K562;MCF7;U2OS
chr6	167412893	167552629	ENSG00000272980.1	RP11-517H2.6	processed_transcript		LnCAP;MCF7
chr6	169558187	169563019	ENSG00000223485.1	RP11-417E7.1	lincRNA	LINC01615	HELA
chr7	10742303	10747033	ENSG00000236414.1	AC004535.2	lincRNA	lnc-PHF14-3	n.def.
chr7	20336331	20351335	ENSG00000226097.1	AC099342.1	lincRNA	lnc-ITGB8-1	HELA
chr7	43980494	44058774	ENSG00000214783.5	POLR2J4	processed_transcript	lnc-URGCP-2	ALL
chr7	53582685	53584809	ENSG00000234105.1	GS1-278J22.1	lincRNA	lnc-SEC61G-6	A549;GAMG;HEK293;HELA;Jurkat;MCF7;U2OS
chr7	63600873	63610436	ENSG00000229881.1	RP11-321E8.4	lincRNA	lnc-ZNF735-4	n.def.
chr7	65841031	65866325	ENSG00000179406.6	LINC00174	lincRNA	LINC00174	GAMG;HEPG2;Jurkat;K562;LnCAP;MCF7;RKO;U2OS
chr7	76531808	76548508	ENSG00000231183.3	AC007003.1	processed_transcript	lnc-CCDC146-6	GAMG;HELA;HEPG2;U2OS
chr7	76673038	76827943	ENSG00000259628.1	RP11-467H10.2	processed_transcript		A549;HELA;HEPG2;Jurkat;K562
chr7	88339945	88386039	ENSG00000233420.1	AC002127.4	lincRNA	lnc-ZNF804B-1	GAMG
chr7	96584453	96643377	ENSG00000231764.4	DLX6-AS1	antisense	DLX6-AS1	A549;GAMG;HEK293;HELA;Jurkat;K562;RKO
chr7	102123791	102184211	ENSG00000272949.1	RP11-514P8.8	processed_transcript	lnc-UPK3BL2-1	A549;GAMG;HELA;Jurkat;MCF7;RKO;U2OS
chr7	105211530	105214107	ENSG00000272604.1	RP11-251G23.5	antisense	lnc-RINT1-3	A549;GAMG;HEK293;HELA;HEPG2;Jurkat;K562;MCF7;RKO;U2OS
chr7	126855181	126869975	ENSG00000236340.1	AC000099.1	antisense	lnc-ARF5-3	A549
chr7	128095894	128133913	ENSG00000273184.1	RP11-212P7.3	processed_transcript		ALL
chr7	130626519	130794935	ENSG00000231721.2	MKLN1-AS1	antisense	LINC-PINT	HEK293;HELA;RKO
chr7	146778026	146794701	ENSG00000236795.1	AC006004.1	antisense	lnc-EZH2-4	HEPG2
chr8	13415166	13462119	ENSG00000255069.1	RP11-145O15.3	antisense	lnc-DLC1-1	HEK293
chr8	14018806	14022868	ENSG00000254575.1	RP11-3G21.1	antisense	lnc-C8orf48-3	HEK293;HELA;K562;RKO
chr8	61721294	61722165	ENSG00000254432.1	RP11-33I11.2	antisense	lnc-CA8-7	A549;HEK293;HELA;LnCAP;MCF7
chr8	67024902	67027440	ENSG00000253190.2	AC084082.3	lincRNA	lnc-TRIM55-1	n.def.
chr8	92054918	92056990	ENSG00000254219.1	GS1-251I9.2	processed_transcript	lnc-PIP4P2-1	n.def.
chr8	125474726	125486817	ENSG00000245149.3	RNF139-AS1	lincRNA	RNF139-AS1	U2OS
chr8	128806779	129113499	ENSG00000249859.3	PVT1	processed_transcript	PVT1	GAMG;Jurkat;K562
chr8	134783652	134826780	ENSG00000253561.1	CTD-2588J1.1	lincRNA	lnc-WISP1-3	A549;GAMG;HEK293;HELA;HEPG2;Jurkat;K562;LnCAP;MCF7;U2OS
chr9	454304	492112	ENSG00000227155.3	RP11-165F24.3	antisense	lnc-C9orf66-15	A549;Jurkat
chr9	13406379	13433052	ENSG00000270547.1	RP11-536O18.2	lincRNA	LINC01235	A549;Jurkat
chr9	72287665	72288629	ENSG00000261447.1	RP11-109D9.4	lincRNA	lnc-C9orf135-2	A549
chr9	102117619	102139522	ENSG00000271086.1	NAMA	lincRNA	lnc-ALG2-6	A549;HEK293
chr9	130630143	130649066	ENSG00000257524.1	RP11-203J24.9	processed_transcript	lnc-ST6GALNAC6-1	ALL
chr9	138466781	138478958	ENSG00000237339.1	RP11-98L5.2	lincRNA	LINC01502	ALL
chr9	139693675	139704494	ENSG00000273066.1	RP11-216L13.19	processed_transcript		HEPG2;LnCAP
chrX	17546558	17605281	ENSG00000235834.1	RP1-60N8.1	sense_intronic	lnc-SCML1-1	A549;HEK293;HELA;Jurkat;K562;MCF7;U2OS
chrX	25896456	25911661	ENSG00000233403.1	RP11-86A5.1	lincRNA	lnc-MAGEB18-1	HELA;HEPG2;Jurkat
chrX	51099796	51139314	ENSG00000229151.1	RP11-348F1.3	antisense	LINC01284	Jurkat
chrX	73012040	73049066	ENSG00000270641.1	TSIX	lincRNA	TSIX	A549;HELA;HEPG2;Jurkat;K562;RKO;U2OS
chrX	101854440	101969599	ENSG00000271147.3	RP4-769N13.6	processed_transcript	LINC00630	HEPG2;Jurkat
chrX	117973519	118015978	ENSG00000203650.3	RP4-562J12.2	lincRNA	LINC01285	A549;GAMG;HEK293;HEPG2;Jurkat;K562;RKO;U2OS
chrX	153001080	153031933	ENSG00000232725.1	U52111.14	antisense	lnc-BCAP31-5	A549;HEK293;HELA;K562;LnCAP;RKO;U2OS
chrX	155233883	155255299	ENSG00000270726.1	AJ271736.10	processed_transcript	lnc-IL9R-1	GAMG;HEK293;HELA;HEPG2;Jurkat;K562;MCF7;U2OS
