# Supplementary material for: Harnessing the tissue and plasma lncRNA-peptidome to discover peptide-based cancer biomarkers
Source: Sci Rep. 2019 Aug 23;9:12322. doi: 10.1038/s41598-019-48774-1 (PMC6707329; doi:10.1038/s41598-019-48774-1)
Supplement: Supplementary file 5 — Table S4 [file 41598_2019_48774_MOESM5_ESM.xlsx]

## Sheet: LncRNA peptides
Table S4: Sequences and LFQ quantification of peptides from the five UExp-polypeptides
Gene Symbol	Sequence	Length	Missed cleavages	Mass	Start position	End position	Charges	PEP	Score	Identification type Adrenal gland	Identification type Esophagus	Identification type Heart	Identification type Kidney	Identification type Ovary	Identification type Pancreas	Identification type Spinal Cord	Identification type Testis	Identification type Urinary Bladder	Adrenal gland (LFQ)	Esophagus (LFQ)	Heart (LFQ)	Kidney (LFQ)	Ovary (LFQ)	Pancreas (LFQ)	Spinal Cord (LFQ)	Testis (LFQ)	Urinary Bladder (LFQ)	Colon (LFQ)	Frontal cortex (LFQ)	Liver (LFQ)	Lung (LFQ)	Prostate (LFQ)
LINC00969	GEGGILINSQGER	13	0	1328.67	65	77	1;2	3.2917e-50	247.08	By MS/MS	By MS/MS	By MS/MS	By MS/MS	By MS/MS	By MS/MS	By MS/MS	By MS/MS	By MS/MS	62911000	21792000	127150000	10036000	15166000	47973000	18501000	21421000	18482000	200000000	200100000	100010000	30554000	111000000
LINC00969	HTLSYVDVGTGK	12	0	1275.65	377	388	1;2;3	2.4043e-180	345.81	By MS/MS	By matching	By MS/MS	By MS/MS	By MS/MS	By MS/MS	By MS/MS	By MS/MS	By MS/MS	16135000	45935000	78056000	12779000	54395000	12983000	13889000	75485000	58370000	204030100	36694000	165440000	15389000	77376000
LINC00969	KHTLSYVDVGTGK	13	1	1403.74	376	388	2;3	1.9154e-32	232.78	By MS/MS	By MS/MS	By MS/MS	By MS/MS	By MS/MS	By MS/MS	By MS/MS	By MS/MS	By MS/MS	30205000	22428000	95688000	19909000	96419000	17704000	52577000	9128800	25813000	89273000	113850000	47801000	81608000	66919000
LINC00969	TGHSILHTLYGR	12	0	1353.72	78	89	1;2;3;4	5.2246e-59	293.83	By MS/MS	By MS/MS	By MS/MS	By MS/MS	By MS/MS	By MS/MS	By MS/MS	By MS/MS	By MS/MS	32224000	22941000	82678000	11385000	10017200	20301000	14080000	30433000	29808000	102570000	40756000	65677000	39938900	17204000
RP11-203J24.9	ATEPVIAFYEK	11	0	1266.65	164	174	2	0.020868	114.97	By MS/MS		By MS/MS		By MS/MS		By matching	By matching		63492000	0	48262000	0	54625000	0	211290	5193.3	0	0	68460000	0	0	454740
RP11-203J24.9	EVQQGEEFER	10	0	1249.56	106	115	2	3.5793e-26	233.58	By MS/MS	By MS/MS	By MS/MS	By MS/MS	By MS/MS	By MS/MS	By MS/MS	By MS/MS	By MS/MS	99028000	96407000	904440000	98870000	988100000	914470000	915930000	926750000	237050000	1032600000	1251800000	714750000	695080000	991660000
RP11-203J24.9	EVQQGEEFERR	11	1	1405.66	106	116	2;3	1.5863e-25	220.74	By MS/MS	By MS/MS	By MS/MS	By MS/MS	By MS/MS	By MS/MS	By MS/MS	By MS/MS	By MS/MS	88051000	81747000	172740000	63630000	103370000	140020000	100350000	75143000	28873000	596630000	117630000	0	48534000	117820000
RP11-203J24.9	GFLIDGYPR	9	0	1036.53	97	105	2	3.9068e-07	191.03	By MS/MS	By MS/MS	By MS/MS	By MS/MS	By MS/MS	By MS/MS	By MS/MS	By MS/MS	By MS/MS	70437000	29855000	166060000	29449000	41436000	13291000	125270000	29974000	35213000	16443000	20717000	17267000	9619000	7233900
RP11-203J24.9	GQLVPLETVLDMLR	14	0	1582.88	72	85	2;3	8.2507e-44	215.87	By MS/MS	By MS/MS	By MS/MS	By MS/MS	By MS/MS	By MS/MS	By MS/MS	By MS/MS	By MS/MS	90710000	78877000	543680000	37354000	329870000	6158100	667690000	223390000	157790000	22267000	0	0	0	0
RP11-203J24.9	IGQPTLLLYVDAGPETMTQR	20	0	2202.14	117	136	2;3	2.8317e-252	290.71	By MS/MS	By matching	By MS/MS	By MS/MS	By MS/MS	By MS/MS	By MS/MS	By MS/MS	By MS/MS	66113000	61165000	128990000	5046200	29745000	25075000	56990000	130340000	105860000	151240000	302340000	18421000	36117000	155700000
RP11-203J24.9	IIFVVGGPGSGK	12	0	1129.65	18	29	1;2	0.0023289	163.64	By MS/MS	By MS/MS	By MS/MS	By MS/MS	By MS/MS	By MS/MS	By MS/MS	By MS/MS	By MS/MS	92848000	68229000	615950000	68398000	146320000	3515800	97711000	114840000	86876000	284440000	103520000	56765000	11797000	92726000
RP11-203J24.9	KLSEIMEK	8	1	976.526	64	71	2	1.6022e-06	197.66			By MS/MS					By MS/MS		0	0	25597000	0	0	0	0	8282600	0	701870000	1849100000	938480000	9565300000	12355000000
RP11-203J24.9	KVNAEGSVDSVFSQVCTHLDALK	23	1	2503.24	180	202	2;3;4	0	338.62	By MS/MS	By MS/MS	By MS/MS	By MS/MS	By MS/MS	By matching	By MS/MS	By MS/MS	By MS/MS	84458000	9796200	162300000	37248000	182130000	13854000	220360000	181820000	158300000	248830000	724450000	71870000	302360000	130140000
RP11-203J24.9	RIGQPTLLLYVDAGPETMTQR	21	1	2358.24	116	136	2;3	4.8119e-30	113.99	By matching		By MS/MS		By MS/MS	By matching		By MS/MS		71815000	0	5181900	0	10888000	47955	0	23790000	0	0	93678000	0	0	0
RP11-203J24.9	RLETYYK	7	1	971.508	157	163	2	0.0051263	166.45		By MS/MS								0	0	0	0	0	0	0	0	0	0	34702000	0	9943300	90892000
RP11-203J24.9	SEVSSGSAR	9	0	878.409	53	61	2	2.6472e-08	206.09	By MS/MS	By matching	By MS/MS	By MS/MS	By MS/MS	By MS/MS	By matching	By MS/MS	By MS/MS	60620800	10004283	24946000	6147600	20865000	17661000	36716000	40413000	18719000	35814000	12806000	12830000	33911000	99620000
RP11-203J24.9	VDDNEETIK	9	0	1061.49	147	155	2	0.0056697	151.04	By matching	By MS/MS	By MS/MS		By MS/MS	By MS/MS	By MS/MS	By MS/MS	By MS/MS	40009060	55166000	278950000	0	15824000	11274000	35461000	38511000	25027000	2906900	0	47253000	1694020	30241000
RP11-203J24.9	VDDNEETIKK	10	1	1189.58	147	156	2;3	4.9089e-07	168.8		By MS/MS	By MS/MS	By MS/MS	By MS/MS	By MS/MS	By MS/MS	By MS/MS	By MS/MS	90786854	11199000	156210000	35141000	104300000	41513000	16977000	107800000	30676000	39725000	39619000	9575300	14910000	96659000
RP11-203J24.9	VNAEGSVDSVFSQVCTHLDALK	22	0	2375.14	181	202	2;3	1.0864e-275	226.08	By MS/MS	By MS/MS	By MS/MS	By MS/MS	By MS/MS	By matching	By MS/MS	By MS/MS	By MS/MS	3391600	2826900	205230000	2755700	150970000	6012300	134620000	144020000	266590000	434580000	194980000	0	0	232750000
RP11-203J24.9	YGYTHLSTGDLLR	13	0	1494.75	40	52	1;2;3	0	331.56	By MS/MS	By MS/MS	By MS/MS	By MS/MS	By MS/MS	By MS/MS	By MS/MS	By MS/MS	By MS/MS	28816000	211430000	909590000	41085000	225260000	80015000	589430000	143610000	161670000	167730000	204800000	70359000	75234000	184270000
RP11-29G8.3	FLEESVSMSPEER	13	0	1538.69	138	150	2	9.3034e-36	195.27	By MS/MS	By MS/MS	By MS/MS	By MS/MS	By MS/MS	By MS/MS	By MS/MS	By MS/MS	By MS/MS	15538000	4924300	5386800	5124200	34721000	51145000	23645000	18648000	9544200	33390000	5516100	2716400	8589300	42542000
RP11-29G8.3	MHFESGSTLK	10	0	1135.53	127	136	2	3.1304e-15	186.67	By MS/MS		By MS/MS		By MS/MS	By MS/MS		By MS/MS		11539000	0	2744700	0	12697000	9368500	0	682800	0	0	0	0	0	1301100
RP11-29G8.3	PVCAVLLLFPITEK	14	0	1598.91	64	77	2;3	2.2996e-10	183.33	By MS/MS			By MS/MS	By MS/MS			By MS/MS		6951900	0	0	20011000	34960000	0	0	8040300	0	0	12814000	2550200	0	0
RP11-29G8.3	QTISNACGTIGLIHAIANNK	20	0	2095.08	105	124	3	0	277.44	By MS/MS		By matching	By MS/MS			By MS/MS		By MS/MS	8555200	0	23367000	12472000	0	0	6551600	0	6948800	4400300	5659300	7353700	3283200	20685000
RP11-29G8.3	QTISNACGTIGLIHAIANNKDK	22	1	2338.21	105	126	3;4	0.00010637	97.253	By matching	By matching	By matching	By matching	By matching	By MS/MS	By MS/MS	By MS/MS	By matching	903610	2418900	802410	1055500	77318	14194000	3191800	2415100	12991000	721370	0	0	0	4941400
RP11-29G8.3	SQGQDVTSSVYFMK	14	0	1575.72	91	104	2	1.8355e-40	179.95	By matching	By MS/MS	By MS/MS		By MS/MS	By MS/MS	By MS/MS	By MS/MS	By MS/MS	20275000	3075800	2654900	0	34715000	139320000	29581000	34612000	7389800	46898000	1770700	0	5610600	39402000
RP11-29G8.3	VTHETSAHEGQTEAPSIDEK	20	0	2164.99	162	181	2;3;4	0	369.76	By MS/MS	By MS/MS	By MS/MS	By MS/MS	By MS/MS	By MS/MS	By MS/MS	By MS/MS	By MS/MS	242390000	4471700	28580000	19103000	101500000	244170000	15335000	72416000	35832000	126490000	13603000	5541800	10309000	225610000
RP11-29G8.3	WLPLEANPEVTNQFLK	16	0	1897.99	22	37	2	2.4532e-21	147.71		By MS/MS		By MS/MS		By MS/MS		By MS/MS	By MS/MS	0	3382600	0	2637800	0	29861000	0	25330000	0	70701000	0	0	0	69952000
RP11-29G8.3	YLENYDAIR	9	0	1155.56	153	161	2	0.0076779	159.04	By MS/MS	By matching	By MS/MS	By MS/MS	By MS/MS	By matching	By MS/MS	By MS/MS		38301000	7280600	3522600	16447000	31155000	90347	5018800	3637100	0	38951000	3836700	3961400	6769100	56818000
RP11-793H13.8	AFAMIIDKLEEDISSSMTNSTAASRPPVTLR	31	2	3350.68	83	113	4	5.1424e-15	75.103					By MS/MS					0	0	0	0	25554000	0	0	0	0	0	198460000	0	0	0
RP11-793H13.8	AITIAGIPQSIIECVK	16	0	1711.95	157	172	2	6.2424e-66	213.38	By MS/MS	By MS/MS	By MS/MS	By MS/MS	By MS/MS	By matching	By matching	By MS/MS	By MS/MS	93827000	25511000	92194000	50372000	300790000	2177300	25128000	115950000	21715000	0	575040000	51518000	0	0
RP11-793H13.8	ESTGAQVQVAGDMLPNSTER	20	0	2088.97	137	156	2;3	4.5009e-153	261.39	By MS/MS	By MS/MS	By MS/MS	By MS/MS	By MS/MS	By MS/MS	By MS/MS	By MS/MS	By MS/MS	92204000	19523000	12961000	20926000	370070000	738750000	67682000	574990000	111430000	64194000	321350000	235820000	5058600	448090000
RP11-793H13.8	GVTIPYRPKPSSSPVIFAGGQDR	23	2	2428.29	185	207	3;4	2.7578e-57	152.88	By MS/MS			By matching	By MS/MS	By MS/MS	By MS/MS	By MS/MS	By MS/MS	9511000	0	0	315150	65489000	2836600	19909000	24555000	9697100	6256400	45906000	15466000	0	26034000
RP11-793H13.8	IITLAGPTNAIFK	13	0	1357.8	70	82	2	7.5764e-32	185.08	By MS/MS	By MS/MS	By MS/MS	By MS/MS	By MS/MS	By MS/MS	By MS/MS	By MS/MS	By MS/MS	168940000	47080000	19070000	53850000	416290000	2354500	58597000	76564000	5824000	0	117310000	264230000	42693000	54462000
RP11-793H13.8	INISEGNCPER	11	0	1287.59	59	69	1;2	6.4633e-102	258	By MS/MS	By MS/MS	By MS/MS	By MS/MS	By MS/MS	By MS/MS	By MS/MS	By MS/MS	By MS/MS	307350000	117320000	252020000	152820000	509260000	1164000000	613000000	926510000	314860000	556950000	671370000	261160000	112410000	841050000
RP11-793H13.8	LEEDISSSMTNSTAASRPPVTLR	23	1	2461.21	91	113	3	9.131e-109	147.25	By MS/MS	By MS/MS			By MS/MS				By matching	2282200	1842700	0	0	19215000	0	0	0	1584800	0	27723000	14167000	0	0
RP11-793H13.8	LVVPASQCGSLIGK	14	0	1427.78	114	127	2	2.1256e-06	145.46	By MS/MS	By MS/MS	By MS/MS	By MS/MS	By MS/MS	By MS/MS	By MS/MS	By MS/MS	By MS/MS	155730000	25853000	6380300	64766000	237420000	418630000	395660000	680480000	97562000	346700	873380000	55204000	61261000	258950000
RP11-793H13.8	MREESGAR	8	1	934.429	51	58	2;3	0.02025	176.6	By matching				By MS/MS	By matching	By matching	By MS/MS		153330	0	0	0	2689200	1352500	311710	3854500	0	0	46943000	76022000	6427800	21178000
RP11-793H13.8	PKPSSSPVIFAGGQDR	16	1	1641.85	192	207	3	0.044266	69.148	By matching				By MS/MS			By matching	By matching	6379100	0	0	0	11354000	0	0	1338400	7986300	0	37518000	0	1636500	0
RP11-793H13.8	PSSSPVIFAGGQDR	14	0	1416.7	194	207	2	2.4813e-44	262.93	By matching	By MS/MS	By MS/MS	By MS/MS	By MS/MS		By MS/MS	By MS/MS	By MS/MS	173290000	12563000	4183100	12680000	63281000	0	4499400	22154000	5758400	0	5402500	5615900	62462	81941000
RP11-793H13.8	QICVVMLESPPK	12	0	1399.72	173	184	2	0.003467	161.67		By matching			By MS/MS		By MS/MS	By matching	By matching	0	1547900	0	0	24786000	0	1668800	2217800	1124500	10189000	99201000	168200000	69600000	38675000
SEC22B	ANNLSSLSK	9	0	932.493	131	139	2	0.006619	149.65	By MS/MS		By MS/MS	By MS/MS	By MS/MS	By MS/MS	By matching	By MS/MS	By MS/MS	5381100	0	5873400	10335000	28755000	84797000	4277100	75574000	12534000	37700000	836720	81869000	2108700	77643000
SEC22B	DLQQYQSQAK	10	0	1207.58	32	41	2	3.3025e-14	195.7	By MS/MS	By MS/MS	By MS/MS	By MS/MS	By MS/MS	By MS/MS	By MS/MS	By MS/MS	By MS/MS	82255000	13420000	19928000	43044000	136130000	175750000	72854000	201640000	50185000	83776000	163490000	214270000	44603000	64252000
SEC22B	GEALSALDSK	10	0	989.503	121	130	1;2	0.0028144	137.13	By MS/MS	By MS/MS	By MS/MS	By MS/MS	By MS/MS	By MS/MS	By matching	By MS/MS	By MS/MS	60385000	17154000	53602000	17973000	56231000	129200000	117810000	77940000	22224000	0	116060000	438370	0	0
SEC22B	IMVANIEEVLQR	12	0	1413.77	109	120	2;3	8.6034e-71	259.58	By MS/MS	By MS/MS	By MS/MS	By MS/MS	By MS/MS	By MS/MS	By MS/MS	By MS/MS	By MS/MS	25597000	15724000	29531000	23426000	28598000	65528000	85549000	146330000	41344000	17952000	26761000	68466000	21785000	42033000
SEC22B	KLNEQSPTR	9	1	1071.57	4	12	2	6.7787e-11	217.66	By MS/MS		By MS/MS	By MS/MS	By MS/MS	By MS/MS	By MS/MS	By MS/MS	By MS/MS	25209000	0	22528000	12943000	56433000	61593000	4407500	60841000	6672700	0	33209000	15772000	5923400	19771000
SEC22B	KVPTVSRPYSFIEFDTFIQK	20	2	2401.27	63	82	3;4	1.0241e-54	162.83	By MS/MS	By MS/MS	By matching	By MS/MS	By MS/MS		By MS/MS		By matching	8214000	4798100	134830	10277000	19386000	0	5199500	0	16541000	0	9283700	21664000	12945000	6542000
SEC22B	LNEQSPTR	8	0	943.472	5	12	2	0.0019685	188.81	By MS/MS		By matching		By MS/MS	By MS/MS	By MS/MS	By MS/MS	By MS/MS	10942000	0	659470	0	16100000	9819800	9059800	9013900	2344100	51546000	130220000	170070000	55600000	262430000
SEC22B	NLGSINTELQDVQR	14	0	1585.81	95	108	2	0	326.85	By MS/MS	By MS/MS	By MS/MS	By MS/MS	By MS/MS	By MS/MS	By MS/MS	By MS/MS	By MS/MS	98867000	17317000	4064900	64006000	170890000	267930000	54135000	316990000	117450000	0	0	1154900	6713600	8546900
SEC22B	RNLGSINTELQDVQR	15	1	1741.91	94	108	2;3	0	342.58	By MS/MS		By matching	By MS/MS	By MS/MS	By MS/MS	By matching	By MS/MS	By matching	21199000	0	1287100	7351900	6682200	6507000	3725800	32574000	4542300	51516000	49682000	164400000	45576000	237300000
SEC22B	VADGLPLAASMQEDEQSGR	19	0	1972.92	13	31	2;3	9.0043e-99	225.72	By MS/MS	By MS/MS	By MS/MS	By MS/MS	By MS/MS	By MS/MS	By MS/MS	By MS/MS	By MS/MS	24669000	3396100	5465200	19482000	88265000	219110000	50748000	203730000	70953000	0	0	3318600	0	0
SEC22B	VPTVSRPYSFIEFDTFIQK	19	1	2273.17	64	82	2;3	8.8817e-95	193.63	By MS/MS	By MS/MS	By MS/MS	By MS/MS	By MS/MS	By matching			By matching	14926000	4459800	898400	780540	40477000	915820	0	0	100610	9275900	44598000	3974900	0	50809000
