# Supplementary material for: Harnessing the tissue and plasma lncRNA-peptidome to discover peptide-based cancer biomarkers
Source: Sci Rep. 2019 Aug 23;9:12322. doi: 10.1038/s41598-019-48774-1 (PMC6707329; doi:10.1038/s41598-019-48774-1)
Supplement: Supplementary file 6 — Table S5 [file 41598_2019_48774_MOESM6_ESM.xlsx]

## Sheet: Sheet1
Table S5: Summary of analysed COAD samples
Participant ID (Case ID)	Age in Months at Time of Tissue Procurement	Gender	Stage	Ayers # Assigned
01CO005	838	Female	Stage IIA	23
01CO015	1065	Male	Stage1	56
01CO022	921	Female	Stage1	43
05CO004	480	Female	Stage IIIB	3
05CO006	996	Female	Stage IIIB	4
05CO011	469	Male	Stage IIA	6
05CO015	883	Female	Stage IIA	7
05CO028	737	Female	Stage1	9
05CO032	948	Male	Stage IIIB	11
05CO037	601	Male	Stage IIA	28
05CO054	1038	Male	Stage1	83
06CO001	904	Male	Stage IIIB	13
11CO021	897	Female	Stage IVA	97
11CO022	865	Male	Stage IVA	99
11CO044	830	Female	Stage IVA	93
11CO062	899	Male	Stage IVA	49
01CO001	729	Male	Stage IIIC	24
01CO006	904	Female	Stage IIIC	1
01CO008	652	Female	Stage IIA	2
01CO019	757	Female	Stage IIIC	54
05CO003		Male	Stage II	25
05CO007	1020	Female	Stage IIIC	5
05CO026	840	Female	Stage IIIB	65
05CO029	662	Female	Stage IIA	10
05CO033	737	Male	Stage IIIC	12
05CO034	656	Female	Stage IIIB	42
05CO035	768	Female	Stage IIA	50
05CO039	887	Male	Stage IIB	40
05CO041	947	Female	Stage IIA	62
05CO044	847	Female	Stage IIB	72
05CO045	902	Female	Stage IIIB	94
05CO048	940	Female	Stage IIIC	45
05CO049	1052	Male	Stage IIA	26
05CO050	801	Female	Stage IIIB	84
05CO053	620	Male	Stage IIA	79
06CO002	876	Female	Stage IIIB	14
09CO011	905	Female	Stage1	39
09CO013	605	Male	Stage IIIB	46
09CO014	803	Male	Stage IIA	100
09CO015	824	Male	Stage IIIB	101
09CO018	633	Female	Stage IIIA	102
09CO019	1055	Male	Stage1	103
09CO022	861	Female	Stage IIB	87
11CO005	792	Female	Stage IIIB	55
11CO007	768	Female	Stage IIA	64
11CO008	804	Female	Stage IIIB	74
11CO010	708	Female	Stage IIA	61
11CO018	893	Male	Stage IIA	36
11CO019	892	Female	Stage IIIB	52
11CO020	665	Male	Stage IIIB	63
11CO027	660	Female	Stage IIA	81
11CO030	658	Female	Stage IIA	53
11CO031	646	Female	Stage IIA	38
11CO032	695	Male	Stage IIIB	34
11CO036	442	Male	Stage IIIB	73
11CO037	628	Female	Stage IIIB	70
11CO039	814	Female	Stage IIA	76
11CO042	848	Male	Stage IIA	33
11CO043	805	Female	Stage IIA	31
11CO045	853	Female	Stage IIIB	66
11CO047	783	Male	Stage IIA	98
11CO048	769	Male	Stage IIA	58
11CO052	798	Female	Stage IIIB	90
11CO053	763	Female	Stage IIA	89
11CO054	788	Female	Stage IIA	88
11CO057	883	Male	Stage IIIB	86
11CO058	678	Female	Stage IIA	85
11CO060	859	Female	Stage IIA	75
11CO061	575	Female	Stage IIA	92
11CO070	423	Male	Stage IIIB	77
11CO072	778	Female	Stage IIIB	80
11CO077	813	Male	Stage IIA	82
11CO079	902	Female	Stage IIIB	78
13CO001	840	Male	Stage IIIB	59
14CO001	589	Female	Stage III	18
14CO002	755	Male	Stage II	19
14CO005	902	Female	Stage IIA	68
15CO001	684	Female	Stage IIIB	57
15CO002	636	Female	Stage IIB	48
16CO002	810	Male	Stage IIIB	35
16CO003	758	Female	Stage IIA	51
16CO011	708	Male	Stage IIIB	67
20CO001	645	Female	Stage IIIA	20
20CO003	723	Female	Stage IVA	21
20CO004	667	Male	Stage IIIC	44
20CO007	656	Male	Stage IIA	32
21CO006	912	Male	Stage1	41
21CO007	600	Male	Stage IV	47
22CO004	623.3	Male	Stage IIA	27
22CO006	689.3	Female	Stage IIIC	69
27CO004	610	Female	Stage IIIC	60
