# Supplementary material for: Harnessing the tissue and plasma lncRNA-peptidome to discover peptide-based cancer biomarkers
Source: Sci Rep. 2019 Aug 23;9:12322. doi: 10.1038/s41598-019-48774-1 (PMC6707329; doi:10.1038/s41598-019-48774-1)
Supplement: Supplementary file 7 — Table S6 [file 41598_2019_48774_MOESM7_ESM.xlsx]

## Sheet: M-Tissue
Table S6: Malignant vs. Non-malignant differential analysis of lncRNA polypeptides
LncRNA peptides	logFC	AveExpr	t	P.Value	adj.P.Val	B
RP11-793H13.8	5.03326	30.2185	6.47508	2.58951e-06	1.29476e-05	13.9486
RP11-158I13.2	4.07817	29.7629	5.2464	3.91111e-05	9.77779e-05	7.0097
RP11-29G8.3	3.68604	30.4588	4.74193	0.000124692	0.000207819	4.58198
RP11-106M3.2	-3.45127	27.4381	-4.43992	0.000251656	0.00031457	3.24593
RP11-203J24.9	-0.636986	31.2255	-0.819455	0.422185	0.422185	-5.92831
